# Supplementary material for: Antenatal Glucocorticoid Exposure Results in Sex-Specific and Transgenerational Changes in Prefrontal Cortex Gene Transcription that Relate to Behavioural Outcomes
Source: Sci Rep. 2019 Jan 24;9:764. doi: 10.1038/s41598-018-37088-3 (PMC6346022; doi:10.1038/s41598-018-37088-3)
Supplement: Supplementary file 2 — Supplementary Table 1 [file 41598_2018_37088_MOESM2_ESM.xlsx]

## Sheet: Sheet1
Supplementary Table 1. Gene sets that are enriched in the F1 male and F1-F3 female PFC after antenatal sGC exposure. Type: collections of gene sets; c5=gene ontology, c2=curated gene sets from published data sets. Effect of sGC: describes relationship between treatment with sGC and the expression of genes within a gene set, positive-increased expression, negative-decreased expression. Size: numbe…
NAME	Type	Generation	Sex	Effect of sGC	SIZE	NES	NOM p-val	FDR q-val
GO_ENSHEATHMENT_OF_NEURONS	c5	F1	M	Positive	73	2.09745	<0.001	<0.001
GO_PERIPHERAL_NERVOUS_SYSTEM_DEVELOPMENT	c5	F1	M	Positive	49	2.05174	<0.001	0.0010278
GO_OLIGODENDROCYTE_DIFFERENTIATION	c5	F1	M	Positive	49	2.01941	<0.001	0.00128419
GO_HYALURONIC_ACID_BINDING	c5	F1	M	Positive	18	1.97083	<0.001	0.00597607
GO_POSITIVE_REGULATION_OF_INTERLEUKIN_6_PRODUCTION	c5	F1	M	Positive	41	1.91008	<0.001	0.015039
GO_REGULATION_OF_INTERLEUKIN_6_PRODUCTION	c5	F1	M	Positive	59	1.90262	<0.001	0.0145962
GO_REGULATION_OF_OLIGODENDROCYTE_DIFFERENTIATION	c5	F1	M	Positive	23	1.90103	<0.001	0.0130975
GO_GLIAL_CELL_DIFFERENTIATION	c5	F1	M	Positive	105	1.90012	<0.001	0.0117175
GO_GLIAL_CELL_DEVELOPMENT	c5	F1	M	Positive	60	1.88827	<0.001	0.0140795
REACTOME_TRIGLYCERIDE_BIOSYNTHESIS	c2	F1	M	Positive	33	1.87121	<0.001	0.0364603
GO_OLIGODENDROCYTE_DEVELOPMENT	c5	F1	M	Positive	28	1.8612	<0.001	0.0232662
GO_REGULATION_OF_GLIOGENESIS	c5	F1	M	Positive	72	1.85849	<0.001	0.0223673
REACTOME_FATTY_ACYL_COA_BIOSYNTHESIS	c2	F1	M	Positive	17	1.85694	<0.001	0.0222969
GO_POSITIVE_REGULATION_OF_GLIOGENESIS	c5	F1	M	Positive	36	1.85508	<0.001	0.0222194
GO_POSITIVE_REGULATION_OF_TUMOR_NECROSIS_FACTOR_SUPERFAMILY_CYTOKINE_PRODUCTION	c5	F1	M	Positive	36	1.84418	<0.001	0.0264508
GO_ETHANOLAMINE_CONTAINING_COMPOUND_METABOLIC_PROCESS	c5	F1	M	Positive	59	1.83093	<0.001	0.0313988
GO_EXTRACELLULAR_MATRIX_STRUCTURAL_CONSTITUENT	c5	F1	M	Positive	52	1.82125	<0.001	0.0445955
REACTOME_INTEGRIN_CELL_SURFACE_INTERACTIONS	c2	F1	M	Positive	69	1.81662	<0.001	0.0355222
GO_MEMBRANE_PROTEIN_PROTEOLYSIS	c5	F1	M	Positive	30	1.80154	<0.001	0.0498238
GO_INTEGRIN_MEDIATED_SIGNALING_PATHWAY	c5	F1	M	Positive	61	1.80012	<0.001	0.0475478
GO_CRANIAL_NERVE_DEVELOPMENT	c5	F1	M	Positive	24	1.79635	<0.001	0.0473548
GO_REGULATION_OF_GLIAL_CELL_DIFFERENTIATION	c5	F1	M	Positive	45	1.78973	<0.001	0.0501578
GO_EPIBOLY	c5	F1	M	Positive	17	1.78444	<0.001	0.0522288
GO_REGULATION_OF_EXTRACELLULAR_MATRIX_ORGANIZATION	c5	F1	M	Positive	19	1.77662	0.00126422	0.0573404
GO_PHOSPHATIDYLCHOLINE_METABOLIC_PROCESS	c5	F1	M	Positive	40	1.77334	<0.001	0.0579426
GO_REGULATION_OF_BONE_RESORPTION	c5	F1	M	Positive	19	1.77037	0.00125	0.0581645
GO_REGULATION_OF_TISSUE_REMODELING	c5	F1	M	Positive	36	1.7678	0.00118203	0.0580123
GO_REGULATION_OF_TUMOR_NECROSIS_FACTOR_SUPERFAMILY_CYTOKINE_PRODUCTION	c5	F1	M	Positive	61	1.76505	<0.001	0.0586006
GO_PERIPHERAL_NERVOUS_SYSTEM_AXON_ENSHEATHMENT	c5	F1	M	Positive	19	1.76479	<0.001	0.0564622
GO_TRANSFORMING_GROWTH_FACTOR_BETA_RECEPTOR_SIGNALING_PATHWAY	c5	F1	M	Positive	73	1.76241	<0.001	0.0564664
GO_MEMBRANE_PROTEIN_ECTODOMAIN_PROTEOLYSIS	c5	F1	M	Positive	20	1.75953	0.00247219	0.0570818
GO_SCHWANN_CELL_DIFFERENTIATION	c5	F1	M	Positive	27	1.7575	<0.001	0.0570665
GO_FATTY_ACID_BIOSYNTHETIC_PROCESS	c5	F1	M	Positive	76	1.75687	<0.001	0.0555599
GO_GLIOGENESIS	c5	F1	M	Positive	135	1.75166	<0.001	0.05783
GO_LONG_CHAIN_FATTY_ACID_METABOLIC_PROCESS	c5	F1	M	Positive	48	1.74673	<0.001	0.0603825
GO_SUBSTRATE_ADHESION_DEPENDENT_CELL_SPREADING	c5	F1	M	Positive	32	1.74655	0.00116686	0.0585594
GO_PATTERN_RECOGNITION_RECEPTOR_SIGNALING_PATHWAY	c5	F1	M	Positive	75	1.74366	<0.001	0.0593481
GO_ENDOTHELIUM_DEVELOPMENT	c5	F1	M	Positive	75	1.74261	<0.001	0.0584494
GO_POSITIVE_REGULATION_OF_INTERLEUKIN_8_PRODUCTION	c5	F1	M	Positive	23	1.73806	0.00123001	0.0615729
GO_POSITIVE_REGULATION_OF_GLIAL_CELL_DIFFERENTIATION	c5	F1	M	Positive	24	1.73452	0.002457	0.0632661
GO_SCHWANN_CELL_DEVELOPMENT	c5	F1	M	Positive	22	1.73298	<0.001	0.0630039
GO_MYELOID_LEUKOCYTE_ACTIVATION	c5	F1	M	Positive	59	1.72641	<0.001	0.0675999
GO_CELL_SUBSTRATE_ADHESION	c5	F1	M	Positive	121	1.726	<0.001	0.0662879
GO_MORPHOGENESIS_OF_AN_EPITHELIAL_SHEET	c5	F1	M	Positive	33	1.72511	0.00241838	0.065325
GO_REGULATION_OF_INTERLEUKIN_1_BETA_PRODUCTION	c5	F1	M	Positive	23	1.72371	0.00251889	0.06466
GO_REGULATION_OF_PLASMA_LIPOPROTEIN_PARTICLE_LEVELS	c5	F1	M	Positive	29	1.72064	0.00360144	0.0658903
GO_DEFENSE_RESPONSE_TO_BACTERIUM	c5	F1	M	Positive	76	1.71807	<0.001	0.0667022
KEGG_LEUKOCYTE_TRANSENDOTHELIAL_MIGRATION	c2	F1	M	Positive	84	1.71539	<0.001	0.155493
GO_SPHINGOLIPID_BIOSYNTHETIC_PROCESS	c5	F1	M	Positive	56	1.71465	0.00220022	0.0684372
KEGG_METABOLISM_OF_XENOBIOTICS_BY_CYTOCHROME_P450	c2	F1	M	Positive	17	1.71098	0.00516129	0.0840369
GO_AMINOGLYCAN_CATABOLIC_PROCESS	c5	F1	M	Positive	47	1.70929	0.00113122	0.0734117
GO_POSITIVE_REGULATION_OF_CYTOKINE_PRODUCTION_INVOLVED_IN_IMMUNE_RESPONSE	c5	F1	M	Positive	20	1.70887	0.00243605	0.0721516
GO_REGULATION_OF_BONE_REMODELING	c5	F1	M	Positive	24	1.7043	<0.001	0.0757839
GO_REGULATION_OF_INTERLEUKIN_1_PRODUCTION	c5	F1	M	Positive	26	1.70223	0.00358852	0.076694
GO_LENS_DEVELOPMENT_IN_CAMERA_TYPE_EYE	c5	F1	M	Positive	41	1.70123	<0.001	0.0760745
GO_EXTRACELLULAR_STRUCTURE_ORGANIZATION	c5	F1	M	Positive	210	1.69576	<0.001	0.0806871
GO_POSITIVE_REGULATION_OF_EPITHELIAL_CELL_PROLIFERATION	c5	F1	M	Positive	102	1.69559	<0.001	0.0794482
GO_REGULATION_OF_VASCULATURE_DEVELOPMENT	c5	F1	M	Positive	154	1.69368	<0.001	0.0797809
KEGG_SPHINGOLIPID_METABOLISM	c2	F1	M	Positive	30	1.69	0.00242131	0.0729426
GO_ARTERY_MORPHOGENESIS	c5	F1	M	Positive	35	1.68242	<0.001	0.0920834
GO_CALCIUM_ION_IMPORT_INTO_CYTOSOL	c5	F1	M	Positive	28	1.6822	0.00117371	0.090588
GO_AMMONIUM_ION_METABOLIC_PROCESS	c5	F1	M	Positive	118	1.67904	<0.001	0.092963
GO_EXTRACELLULAR_MATRIX_DISASSEMBLY	c5	F1	M	Positive	46	1.67628	0.00345622	0.0948696
GO_REGULATION_OF_INTERLEUKIN_8_PRODUCTION	c5	F1	M	Positive	31	1.67409	0.00357995	0.096562
GO_ARTERY_DEVELOPMENT	c5	F1	M	Positive	55	1.67394	0.00222222	0.0950923
GO_SPHINGOLIPID_METABOLIC_PROCESS	c5	F1	M	Positive	101	1.67386	<0.001	0.0936028
GO_EPITHELIAL_CELL_DEVELOPMENT	c5	F1	M	Positive	134	1.66993	<0.001	0.0966921
GO_REGULATION_OF_OSTEOBLAST_PROLIFERATION	c5	F1	M	Positive	18	1.66449	0.0124844	0.103243
GO_RESPONSE_TO_VITAMIN	c5	F1	M	Positive	65	1.65954	<0.001	0.109015
GO_REGULATION_OF_CHEMOKINE_PRODUCTION	c5	F1	M	Positive	38	1.65548	0.0058548	0.113541
KEGG_NOTCH_SIGNALING_PATHWAY	c2	F1	M	Positive	39	1.65361	0.0023068	0.0946259
GO_MIDBRAIN_DEVELOPMENT	c5	F1	M	Positive	57	1.65074	0.00108932	0.119018
GO_POSITIVE_REGULATION_OF_RESPONSE_TO_BIOTIC_STIMULUS	c5	F1	M	Positive	20	1.64702	0.00877193	0.123278
GO_POSITIVE_REGULATION_OF_SMOOTH_MUSCLE_CELL_MIGRATION	c5	F1	M	Positive	25	1.64637	0.00120192	0.122564
GO_DNA_STRAND_ELONGATION_INVOLVED_IN_DNA_REPLICATION	c5	F1	M	Positive	17	1.64556	0.00903226	0.121948
GO_CONNECTIVE_TISSUE_DEVELOPMENT	c5	F1	M	Positive	134	1.64509	<0.001	0.121214
GO_CHOLESTEROL_EFFLUX	c5	F1	M	Positive	16	1.64206	0.00524934	0.124725
GO_HYALURONAN_METABOLIC_PROCESS	c5	F1	M	Positive	21	1.64205	0.0123457	0.122972
GO_CYTOPLASMIC_PATTERN_RECOGNITION_RECEPTOR_SIGNALING_PATHWAY	c5	F1	M	Positive	25	1.63847	0.00610501	0.12692
GO_REGULATION_OF_ANOIKIS	c5	F1	M	Positive	18	1.63835	0.00609013	0.125443
GO_REGULATION_OF_CHOLESTEROL_METABOLIC_PROCESS	c5	F1	M	Positive	18	1.63712	0.00496894	0.126319
GO_STEM_CELL_PROLIFERATION	c5	F1	M	Positive	49	1.63472	0.00113122	0.128144
GO_CYTOKINE_SECRETION	c5	F1	M	Positive	20	1.63319	0.0111663	0.128986
GO_CELL_MATRIX_ADHESION	c5	F1	M	Positive	83	1.62963	0.00104932	0.132962
GO_POSITIVE_REGULATION_OF_CHEMOKINE_PRODUCTION	c5	F1	M	Positive	29	1.62904	0.00239521	0.13229
KEGG_COMPLEMENT_AND_COAGULATION_CASCADES	c2	F1	M	Positive	26	1.62187	0.0122549	0.119063
GO_STEROL_TRANSPORT	c5	F1	M	Positive	29	1.62077	0.00952381	0.145143
GO_REGULATION_OF_ENDOTHELIAL_CELL_DIFFERENTIATION	c5	F1	M	Positive	21	1.6204	0.00376884	0.143905
GO_POSITIVE_REGULATION_OF_VASCULATURE_DEVELOPMENT	c5	F1	M	Positive	89	1.61925	0.00103627	0.144049
GO_TOLL_LIKE_RECEPTOR_SIGNALING_PATHWAY	c5	F1	M	Positive	63	1.61918	0.00216685	0.142411
GO_ANGIOGENESIS	c5	F1	M	Positive	205	1.61856	<0.001	0.141827
GO_BLOOD_VESSEL_MORPHOGENESIS	c5	F1	M	Positive	254	1.61818	<0.001	0.14085
GO_SULFUR_COMPOUND_CATABOLIC_PROCESS	c5	F1	M	Positive	29	1.61687	0.00591017	0.141438
GO_RHO_PROTEIN_SIGNAL_TRANSDUCTION	c5	F1	M	Positive	36	1.61497	0.00466744	0.142933
GO_REGULATION_OF_CELL_SHAPE	c5	F1	M	Positive	109	1.61351	<0.001	0.144059
GO_STEROL_HOMEOSTASIS	c5	F1	M	Positive	32	1.61346	0.00928074	0.142474
GO_SUBSTANTIA_NIGRA_DEVELOPMENT	c5	F1	M	Positive	30	1.61134	0.0106888	0.144374
GO_MYD88_DEPENDENT_TOLL_LIKE_RECEPTOR_SIGNALING_PATHWAY	c5	F1	M	Positive	23	1.61121	0.0120773	0.142937
GO_MEMBRANE_LIPID_BIOSYNTHETIC_PROCESS	c5	F1	M	Positive	89	1.61031	0.00104275	0.142986
GO_POSITIVE_REGULATION_OF_LIPID_METABOLIC_PROCESS	c5	F1	M	Positive	90	1.61021	<0.001	0.141527
GO_CARTILAGE_DEVELOPMENT	c5	F1	M	Positive	99	1.6102	<0.001	0.14
GO_RECEPTOR_INTERNALIZATION	c5	F1	M	Positive	33	1.60999	0.0118203	0.138915
GO_NEGATIVE_REGULATION_OF_MUSCLE_TISSUE_DEVELOPMENT	c5	F1	M	Positive	20	1.6091	0.00887199	0.139068
KEGG_DRUG_METABOLISM_CYTOCHROME_P450	c2	F1	M	Positive	19	1.60901	0.00758534	0.1173
GO_DEFENSE_RESPONSE_TO_OTHER_ORGANISM	c5	F1	M	Positive	214	1.60621	<0.001	0.143148
GO_REGULATION_OF_TRANSCRIPTION_FROM_RNA_POLYMERASE_II_PROMOTER_IN_RESPONSE_TO_HYPOXIA	c5	F1	M	Positive	24	1.60427	0.00948992	0.145216
GO_REGULATION_OF_I_KAPPAB_KINASE_NF_KAPPAB_SIGNALING	c5	F1	M	Positive	165	1.60228	<0.001	0.147209
GO_CELLULAR_RESPONSE_TO_BIOTIC_STIMULUS	c5	F1	M	Positive	106	1.6011	0.00104493	0.147753
GO_UNSATURATED_FATTY_ACID_METABOLIC_PROCESS	c5	F1	M	Positive	47	1.60101	0.00453001	0.146396
GO_POSITIVE_REGULATION_OF_DENDRITE_MORPHOGENESIS	c5	F1	M	Negative	27	2.21838	<0.001	0.0157482
GO_NEUROTRANSMITTER_RECEPTOR_ACTIVITY	c5	F1	M	Negative	48	2.19376	<0.001	0.00834596
GO_EXTRACELLULAR_LIGAND_GATED_ION_CHANNEL_ACTIVITY	c5	F1	M	Negative	47	2.18735	<0.001	0.00475631
GO_SYNAPTIC_SIGNALING	c5	F1	M	Negative	302	2.16933	<0.001	0.0163763
GO_REGULATION_OF_DOPAMINE_SECRETION	c5	F1	M	Negative	17	2.16203	<0.001	0.0119698
GO_CALCIUM_CHANNEL_REGULATOR_ACTIVITY	c5	F1	M	Negative	25	2.11368	<0.001	0.00498037
GO_GLUTAMATE_RECEPTOR_SIGNALING_PATHWAY	c5	F1	M	Negative	35	2.06113	<0.001	0.026522
KEGG_NEUROACTIVE_LIGAND_RECEPTOR_INTERACTION	c2	F1	M	Negative	138	2.05476	<0.001	0.00196313
GO_GLUTAMATE_RECEPTOR_ACTIVITY	c5	F1	M	Negative	22	2.03495	<0.001	0.00886384
GO_NEUROTRANSMITTER_BINDING	c5	F1	M	Negative	17	2.02453	<0.001	0.00820053
GO_REGULATION_OF_CATECHOLAMINE_SECRETION	c5	F1	M	Negative	31	2.00628	<0.001	0.0360024
REACTOME_GABA_SYNTHESIS_RELEASE_REUPTAKE_AND_DEGRADATION	c2	F1	M	Negative	16	1.94285	0.00440529	0.0739127
GO_PROTEIN_KINASE_C_ACTIVATING_G_PROTEIN_COUPLED_RECEPTOR_SIGNALING_PATHWAY	c5	F1	M	Negative	22	1.93587	<0.001	0.0592623
GO_NEUROPEPTIDE_RECEPTOR_ACTIVITY	c5	F1	M	Negative	23	1.92879	0.0052356	0.0171725
GO_NEURON_NEURON_SYNAPTIC_TRANSMISSION	c5	F1	M	Negative	45	1.92407	<0.001	0.05638
GO_G_PROTEIN_COUPLED_AMINE_RECEPTOR_ACTIVITY	c5	F1	M	Negative	21	1.90875	<0.001	0.0183507
REACTOME_PEPTIDE_LIGAND_BINDING_RECEPTORS	c2	F1	M	Negative	65	1.90442	<0.001	0.0465135
REACTOME_TRAFFICKING_OF_AMPA_RECEPTORS	c2	F1	M	Negative	24	1.90213	0.00584795	0.0320111
REACTOME_NITRIC_OXIDE_STIMULATES_GUANYLATE_CYCLASE	c2	F1	M	Negative	18	1.89567	0.00473934	0.0257934
GO_TRANSMITTER_GATED_CHANNEL_ACTIVITY	c5	F1	M	Negative	23	1.89179	<0.001	0.0181274
REACTOME_TRANSMISSION_ACROSS_CHEMICAL_SYNAPSES	c2	F1	M	Negative	146	1.88836	<0.001	0.0217508
GO_CALCIUM_ION_REGULATED_EXOCYTOSIS_OF_NEUROTRANSMITTER	c5	F1	M	Negative	26	1.86825	<0.001	0.0798468
REACTOME_NEUROTRANSMITTER_RELEASE_CYCLE	c2	F1	M	Negative	28	1.86187	<0.001	0.022492
GO_IONOTROPIC_GLUTAMATE_RECEPTOR_SIGNALING_PATHWAY	c5	F1	M	Negative	22	1.8457	<0.001	0.0845376
GO_CELL_SURFACE_RECEPTOR_SIGNALING_PATHWAY_INVOLVED_IN_CELL_CELL_SIGNALING	c5	F1	M	Negative	55	1.84517	<0.001	0.0762424
GO_FEAR_RESPONSE	c5	F1	M	Negative	25	1.84363	<0.001	0.0708599
GO_NEUROPEPTIDE_SIGNALING_PATHWAY	c5	F1	M	Negative	51	1.82047	<0.001	0.0777962
GO_NEURON_RECOGNITION	c5	F1	M	Negative	27	1.81785	0.00546448	0.0736098
GO_GAMMA_AMINOBUTYRIC_ACID_SIGNALING_PATHWAY	c5	F1	M	Negative	15	1.81558	0.0045045	0.0700276
GO_EPHRIN_RECEPTOR_BINDING	c5	F1	M	Negative	19	1.8131	0.0101523	0.0310976
GO_SYNAPTIC_TRANSMISSION_GLUTAMATERGIC	c5	F1	M	Negative	20	1.78541	0.00510204	0.0847212
GO_REGULATION_OF_SYNAPTIC_TRANSMISSION_GABAERGIC	c5	F1	M	Negative	25	1.76329	<0.001	0.0935676
KEGG_LONG_TERM_DEPRESSION	c2	F1	M	Negative	54	1.76147	<0.001	0.0329799
REACTOME_AMINE_LIGAND_BINDING_RECEPTORS	c2	F1	M	Negative	22	1.75728	<0.001	0.0503537
GO_EXCITATORY_EXTRACELLULAR_LIGAND_GATED_ION_CHANNEL_ACTIVITY	c5	F1	M	Negative	35	1.7459	<0.001	0.0472643
GO_EXTRACELLULAR_GLUTAMATE_GATED_ION_CHANNEL_ACTIVITY	c5	F1	M	Negative	18	1.70677	0.00881057	0.0587534
GO_GMP_METABOLIC_PROCESS	c5	F1	M	Negative	16	1.67635	0.012987	0.165605
REACTOME_CLASS_A1_RHODOPSIN_LIKE_RECEPTORS	c2	F1	M	Negative	111	1.66995	<0.001	0.0758374
GO_PRESYNAPTIC_PROCESS_INVOLVED_IN_SYNAPTIC_TRANSMISSION	c5	F1	M	Negative	91	1.66568	<0.001	0.167549
GO_AMINO_ACID_BINDING	c5	F1	M	Negative	74	1.65972	<0.001	0.0739284
GO_EXPLORATION_BEHAVIOR	c5	F1	M	Negative	19	1.64886	0.0301508	0.178217
GO_ION_GATED_CHANNEL_ACTIVITY	c5	F1	M	Negative	24	1.64708	0.0102041	0.0735972
GO_DETECTION_OF_VISIBLE_LIGHT	c5	F1	M	Negative	15	1.62439	0.00884956	0.199666
GO_GATED_CHANNEL_ACTIVITY	c5	F1	M	Negative	207	1.62428	<0.001	0.078952
GO_REGULATION_OF_DENDRITE_MORPHOGENESIS	c5	F1	M	Negative	58	1.6162	<0.001	0.20077
GO_NEGATIVE_REGULATION_OF_AMINE_TRANSPORT	c5	F1	M	Negative	18	1.61454	0.0291262	0.193785
REACTOME_GPCR_LIGAND_BINDING	c2	F1	M	Negative	176	1.61301	<0.001	0.100664
GO_REGULATION_OF_DENDRITIC_SPINE_MORPHOGENESIS	c5	F1	M	Negative	26	1.60508	0.0231214	0.196771
GO_GLUTAMATE_SECRETION	c5	F1	F	Positive	23	2.81675	<0.001	0
GO_REGULATION_OF_NEUROTRANSMITTER_SECRETION	c5	F1	F	Positive	42	2.61097	<0.001	0
GO_AXONAL_FASCICULATION	c5	F1	F	Positive	18	2.50716	<0.001	0
GO_REGULATION_OF_SYNAPTIC_VESICLE_TRANSPORT	c5	F1	F	Positive	29	2.42282	<0.001	0.000248
GO_ACID_SECRETION	c5	F1	F	Positive	38	2.35477	<0.001	0.00078
GO_SYNAPTIC_SIGNALING	c5	F1	F	Positive	295	2.31188	<0.001	0.00102199
REACTOME_INTERACTION_BETWEEN_L1_AND_ANKYRINS	c2	F1	F	Positive	17	2.27529	<0.001	0.00229018
GO_POSITIVE_REGULATION_OF_EXCITATORY_POSTSYNAPTIC_POTENTIAL	c5	F1	F	Positive	17	2.25773	<0.001	0.00150125
GO_SYNAPTIC_VESICLE_CYCLE	c5	F1	F	Positive	68	2.24821	<0.001	0.0016556
GO_NEUROTRANSMITTER_TRANSPORT	c5	F1	F	Positive	111	2.24408	<0.001	0.00167442
GO_PRESYNAPTIC_PROCESS_INVOLVED_IN_SYNAPTIC_TRANSMISSION	c5	F1	F	Positive	86	2.23254	<0.001	0.00185923
GO_DELAYED_RECTIFIER_POTASSIUM_CHANNEL_ACTIVITY	c5	F1	F	Positive	22	2.21145	<0.001	0.00226858
GO_CALCIUM_ION_REGULATED_EXOCYTOSIS	c5	F1	F	Positive	60	2.17618	<0.001	0.00292382
GO_REGULATION_OF_SYNAPTIC_VESICLE_EXOCYTOSIS	c5	F1	F	Positive	19	2.16367	<0.001	0.0029792
GO_EXTRACELLULAR_LIGAND_GATED_ION_CHANNEL_ACTIVITY	c5	F1	F	Positive	47	2.16118	<0.001	0.00389378
GO_SIGNAL_RELEASE	c5	F1	F	Positive	121	2.15478	<0.001	0.0030308
GO_REGULATION_OF_POSTSYNAPTIC_MEMBRANE_POTENTIAL	c5	F1	F	Positive	44	2.14174	<0.001	0.00325249
REACTOME_NEURONAL_SYSTEM	c2	F1	F	Positive	205	2.12845	<0.001	0.0111629
GO_NEURON_RECOGNITION	c5	F1	F	Positive	27	2.10996	<0.001	0.00424485
GO_INNERVATION	c5	F1	F	Positive	16	2.10884	<0.001	0.0041142
GO_INSULIN_SECRETION	c5	F1	F	Positive	24	2.10125	<0.001	0.00418459
GO_CENTRAL_NERVOUS_SYSTEM_NEURON_AXONOGENESIS	c5	F1	F	Positive	23	2.09609	<0.001	0.00425635
REACTOME_VOLTAGE_GATED_POTASSIUM_CHANNELS	c2	F1	F	Positive	28	2.08908	<0.001	0.0116305
GO_GATED_CHANNEL_ACTIVITY	c5	F1	F	Positive	198	2.06689	<0.001	0.00981986
GO_ACETYLCHOLINE_RECEPTOR_ACTIVITY	c5	F1	F	Positive	15	2.03418	0.0041841	0.0115758
GO_POSITIVE_REGULATION_OF_SYNAPTIC_TRANSMISSION	c5	F1	F	Positive	85	2.01747	<0.001	0.00959579
REACTOME_TRANSMISSION_ACROSS_CHEMICAL_SYNAPSES	c2	F1	F	Positive	144	2.00216	<0.001	0.0175539
REACTOME_NEUROTRANSMITTER_RELEASE_CYCLE	c2	F1	F	Positive	27	1.99747	<0.001	0.0142338
REACTOME_NEUROTRANSMITTER_RECEPTOR_BINDING_AND_DOWNSTREAM_TRANSMISSION_IN_THE_POSTSYNAPTIC_CELL	c2	F1	F	Positive	105	1.97478	<0.001	0.0134248
GO_REGULATION_OF_CALCIUM_ION_DEPENDENT_EXOCYTOSIS	c5	F1	F	Positive	56	1.97105	<0.001	0.0138986
GO_SYNAPTIC_VESICLE_LOCALIZATION	c5	F1	F	Positive	82	1.96881	<0.001	0.0138212
GO_LIGAND_GATED_CHANNEL_ACTIVITY	c5	F1	F	Positive	81	1.9678	<0.001	0.0157492
GO_MODULATION_OF_EXCITATORY_POSTSYNAPTIC_POTENTIAL	c5	F1	F	Positive	24	1.95525	<0.001	0.0148717
GO_REGULATION_OF_DENDRITE_EXTENSION	c5	F1	F	Positive	18	1.95371	<0.001	0.0145488
REACTOME_GLYCOLYSIS	c2	F1	F	Positive	20	1.95091	0.00921659	0.0137814
GO_CATION_CHANNEL_ACTIVITY	c5	F1	F	Positive	184	1.94047	<0.001	0.0161675
GO_POTASSIUM_CHANNEL_ACTIVITY	c5	F1	F	Positive	69	1.92191	<0.001	0.0162138
GO_CENTRAL_NERVOUS_SYSTEM_PROJECTION_NEURON_AXONOGENESIS	c5	F1	F	Positive	19	1.92012	<0.001	0.017775
REACTOME_BOTULINUM_NEUROTOXICITY	c2	F1	F	Positive	15	1.91527	0.00408163	0.015738
GO_NEUROMUSCULAR_SYNAPTIC_TRANSMISSION	c5	F1	F	Positive	18	1.91255	<0.001	0.0181472
GO_POSITIVE_REGULATION_OF_DENDRITE_EXTENSION	c5	F1	F	Positive	18	1.90241	0.00505051	0.019087
REACTOME_POTASSIUM_CHANNELS	c2	F1	F	Positive	62	1.88617	<0.001	0.0176688
GO_ADULT_BEHAVIOR	c5	F1	F	Positive	95	1.87217	<0.001	0.0234177
GO_VOLTAGE_GATED_ION_CHANNEL_ACTIVITY	c5	F1	F	Positive	115	1.86723	<0.001	0.0245518
GO_NEUROTRANSMITTER_BINDING	c5	F1	F	Positive	17	1.85324	<0.001	0.0239796
REACTOME_INSULIN_SYNTHESIS_AND_PROCESSING	c2	F1	F	Positive	16	1.83375	0.00471698	0.0234822
GO_POSITIVE_REGULATION_OF_AXON_EXTENSION	c5	F1	F	Positive	31	1.8279	<0.001	0.0326385
KEGG_O_GLYCAN_BIOSYNTHESIS	c2	F1	F	Positive	18	1.82554	0.00900901	0.0454218
GO_ORGANELLE_TRANSPORT_ALONG_MICROTUBULE	c5	F1	F	Positive	45	1.82501	<0.001	0.032511
GO_VOLTAGE_GATED_POTASSIUM_CHANNEL_ACTIVITY	c5	F1	F	Positive	51	1.81621	0.00990099	0.0289124
GO_REGULATION_OF_NEUROTRANSMITTER_TRANSPORT	c5	F1	F	Positive	53	1.81408	<0.001	0.0345053
GO_NEURON_NEURON_SYNAPTIC_TRANSMISSION	c5	F1	F	Positive	45	1.80075	<0.001	0.0371542
REACTOME_CYTOSOLIC_TRNA_AMINOACYLATION	c2	F1	F	Positive	23	1.79719	<0.001	0.0280131
GO_DICARBOXYLIC_ACID_TRANSPORT	c5	F1	F	Positive	49	1.79482	<0.001	0.0378274
GO_VOLTAGE_GATED_CATION_CHANNEL_ACTIVITY	c5	F1	F	Positive	79	1.79416	<0.001	0.0331417
GO_REGULATION_OF_RECEPTOR_ACTIVITY	c5	F1	F	Positive	80	1.78501	<0.001	0.0394713
GO_SYNAPTIC_VESICLE_RECYCLING	c5	F1	F	Positive	22	1.77591	0.0114943	0.0413523
GO_SODIUM_CHANNEL_ACTIVITY	c5	F1	F	Positive	23	1.77425	<0.001	0.0352148
GO_ION_GATED_CHANNEL_ACTIVITY	c5	F1	F	Positive	22	1.77381	<0.001	0.0328671
GO_EXCITATORY_EXTRACELLULAR_LIGAND_GATED_ION_CHANNEL_ACTIVITY	c5	F1	F	Positive	35	1.75196	0.0070922	0.0368057
GO_SYNAPTIC_VESICLE_ENDOCYTOSIS	c5	F1	F	Positive	17	1.74971	0.00485437	0.0488213
GO_AMINO_ACID_TRANSPORT	c5	F1	F	Positive	91	1.73505	<0.001	0.0528041
GO_PROTEIN_DEPOLYMERIZATION	c5	F1	F	Positive	15	1.73342	0.0205761	0.0522165
GO_MODULATION_OF_SYNAPTIC_TRANSMISSION	c5	F1	F	Positive	239	1.72723	<0.001	0.0533028
GO_REGULATION_OF_NEUROTRANSMITTER_LEVELS	c5	F1	F	Positive	143	1.71906	<0.001	0.0553884
REACTOME_ACTIVATION_OF_NMDA_RECEPTOR_UPON_GLUTAMATE_BINDING_AND_POSTSYNAPTIC_EVENTS	c2	F1	F	Positive	30	1.718	0.00581395	0.0449649
GO_NEUROTRANSMITTER_RECEPTOR_ACTIVITY	c5	F1	F	Positive	48	1.70226	<0.001	0.0490789
GO_POTASSIUM_ION_TRANSMEMBRANE_TRANSPORTER_ACTIVITY	c5	F1	F	Positive	85	1.69992	<0.001	0.0472322
GO_NEGATIVE_REGULATION_OF_PROTEIN_POLYMERIZATION	c5	F1	F	Positive	38	1.69678	0.0175439	0.0631883
GO_GLUTAMATE_RECEPTOR_SIGNALING_PATHWAY	c5	F1	F	Positive	35	1.69351	<0.001	0.0636252
KEGG_GLYCOSAMINOGLYCAN_BIOSYNTHESIS_HEPARAN_SULFATE	c2	F1	F	Positive	17	1.69062	0.0314136	0.0670868
GO_PASSIVE_TRANSMEMBRANE_TRANSPORTER_ACTIVITY	c5	F1	F	Positive	283	1.68654	<0.001	0.0490095
GO_REGULATION_OF_SYNAPSE_ASSEMBLY	c5	F1	F	Positive	52	1.68228	<0.001	0.0668909
GO_CALCIUM_ION_REGULATED_EXOCYTOSIS_OF_NEUROTRANSMITTER	c5	F1	F	Positive	24	1.67307	0.00574713	0.0697809
GO_DENDRITE_MORPHOGENESIS	c5	F1	F	Positive	40	1.66213	<0.001	0.0741757
GO_CLATHRIN_BINDING	c5	F1	F	Positive	50	1.66211	<0.001	0.0548256
GO_CELL_SURFACE_RECEPTOR_SIGNALING_PATHWAY_INVOLVED_IN_CELL_CELL_SIGNALING	c5	F1	F	Positive	55	1.65698	<0.001	0.0754505
GO_PEPTIDE_SECRETION	c5	F1	F	Positive	36	1.65363	0.0202703	0.0759738
GO_REGULATION_OF_NEUROTRANSMITTER_RECEPTOR_ACTIVITY	c5	F1	F	Positive	25	1.65238	0.0125	0.0752435
GO_SYNTAXIN_BINDING	c5	F1	F	Positive	72	1.64879	<0.001	0.0571454
GO_REGULATION_OF_ALPHA_AMINO_3_HYDROXY_5_METHYL_4_ISOXAZOLE_PROPIONATE_SELECTIVE_GLUTAMATE_RECEPTOR_ACTIVITY	c5	F1	F	Positive	15	1.64647	0.0231481	0.0767028
GO_REGULATION_OF_TRANSMEMBRANE_TRANSPORT	c5	F1	F	Positive	262	1.64367	<0.001	0.0768492
GO_CALCIUM_ION_TRANSMEMBRANE_TRANSPORTER_ACTIVITY	c5	F1	F	Positive	93	1.64137	<0.001	0.0576719
GO_CELL_MORPHOGENESIS_INVOLVED_IN_NEURON_DIFFERENTIATION	c5	F1	F	Positive	277	1.63746	<0.001	0.0789126
GO_POTASSIUM_ION_TRANSPORT	c5	F1	F	Positive	92	1.62966	<0.001	0.081756
GO_SECRETION_BY_CELL	c5	F1	F	Positive	333	1.62725	<0.001	0.0814097
KEGG_NEUROACTIVE_LIGAND_RECEPTOR_INTERACTION	c2	F1	F	Positive	131	1.62307	<0.001	0.0770961
REACTOME_REGULATION_OF_INSULIN_SECRETION	c2	F1	F	Positive	65	1.61638	<0.001	0.0786998
GO_EXCITATORY_POSTSYNAPTIC_POTENTIAL	c5	F1	F	Positive	24	1.61552	0.0327869	0.0866569
GO_POSITIVE_REGULATION_OF_CALCIUM_ION_DEPENDENT_EXOCYTOSIS	c5	F1	F	Positive	19	1.61292	0.0285714	0.0865877
REACTOME_CREB_PHOSPHORYLATION_THROUGH_THE_ACTIVATION_OF_RAS	c2	F1	F	Positive	21	1.60403	0.00546448	0.0781002
GO_REGULATION_OF_ENDOTHELIAL_CELL_DIFFERENTIATION	c5	F1	F	Negative	21	2.1072	<0.001	0.00199015
KEGG_RIBOSOME	c2	F1	F	Negative	53	2.08362	<0.001	0.000962963
REACTOME_PEPTIDE_CHAIN_ELONGATION	c2	F1	F	Negative	49	2.07102	<0.001	0
REACTOME_SRP_DEPENDENT_COTRANSLATIONAL_PROTEIN_TARGETING_TO_MEMBRANE	c2	F1	F	Negative	69	1.99516	<0.001	0.0019649
REACTOME_3_UTR_MEDIATED_TRANSLATIONAL_REGULATION	c2	F1	F	Negative	64	1.9892	<0.001	0.0016405
REACTOME_NONSENSE_MEDIATED_DECAY_ENHANCED_BY_THE_EXON_JUNCTION_COMPLEX	c2	F1	F	Negative	68	1.97875	<0.001	0.00173462
REACTOME_INFLUENZA_VIRAL_RNA_TRANSCRIPTION_AND_REPLICATION	c2	F1	F	Negative	66	1.97868	<0.001	0.00138769
GO_ESTABLISHMENT_OF_PROTEIN_LOCALIZATION_TO_ENDOPLASMIC_RETICULUM	c5	F1	F	Negative	66	1.97163	<0.001	0.0219312
GO_REGULATION_OF_GRANULOCYTE_CHEMOTAXIS	c5	F1	F	Negative	22	1.93047	<0.001	0.0335557
GO_POSITIVE_REGULATION_OF_LEUKOCYTE_MIGRATION	c5	F1	F	Negative	51	1.92979	<0.001	0.0251668
GO_REGULATION_OF_PROTEIN_MATURATION	c5	F1	F	Negative	44	1.91237	<0.001	0.0259069
GO_REGULATION_OF_CYTOKINE_PRODUCTION_INVOLVED_IN_IMMUNE_RESPONSE	c5	F1	F	Negative	35	1.89975	<0.001	0.0270672
GO_TERPENOID_METABOLIC_PROCESS	c5	F1	F	Negative	50	1.89305	<0.001	0.0263385
GO_POSITIVE_REGULATION_OF_NEURAL_PRECURSOR_CELL_PROLIFERATION	c5	F1	F	Negative	32	1.89288	<0.001	0.0230461
GO_POSITIVE_REGULATION_OF_RESPONSE_TO_WOUNDING	c5	F1	F	Negative	77	1.87643	<0.001	0.0272402
GO_REGULATION_OF_ACUTE_INFLAMMATORY_RESPONSE	c5	F1	F	Negative	32	1.86754	<0.001	0.0285067
REACTOME_TRANSLATION	c2	F1	F	Negative	96	1.86598	<0.001	0.0105551
GO_REGULATION_OF_EPITHELIAL_CELL_DIFFERENTIATION	c5	F1	F	Negative	71	1.86384	<0.001	0.0274564
REACTOME_INFLUENZA_LIFE_CYCLE	c2	F1	F	Negative	95	1.86203	<0.001	0.00990173
GO_PROTEIN_LOCALIZATION_TO_ENDOPLASMIC_RETICULUM	c5	F1	F	Negative	82	1.86013	<0.001	0.0265001
GO_NEGATIVE_REGULATION_OF_VIRAL_GENOME_REPLICATION	c5	F1	F	Negative	22	1.85229	<0.001	0.0285213
GO_RHO_PROTEIN_SIGNAL_TRANSDUCTION	c5	F1	F	Negative	36	1.84786	<0.001	0.0288362
GO_DEFENSE_RESPONSE_TO_BACTERIUM	c5	F1	F	Negative	68	1.84519	<0.001	0.0281092
GO_POSITIVE_REGULATION_OF_WOUND_HEALING	c5	F1	F	Negative	28	1.83929	<0.001	0.0287182
GO_REGULATION_OF_HUMORAL_IMMUNE_RESPONSE	c5	F1	F	Negative	18	1.83882	<0.001	0.0273816
GO_POSITIVE_REGULATION_OF_INTERLEUKIN_1_PRODUCTION	c5	F1	F	Negative	15	1.83576	<0.001	0.0273549
GO_REGULATION_OF_NEURAL_PRECURSOR_CELL_PROLIFERATION	c5	F1	F	Negative	56	1.83538	<0.001	0.0261773
GO_POSITIVE_REGULATION_OF_LEUKOCYTE_CHEMOTAXIS	c5	F1	F	Negative	39	1.83297	<0.001	0.0260162
REACTOME_FORMATION_OF_THE_TERNARY_COMPLEX_AND_SUBSEQUENTLY_THE_43S_COMPLEX	c2	F1	F	Negative	29	1.8306	<0.001	0.0122541
GO_MAMMARY_GLAND_DUCT_MORPHOGENESIS	c5	F1	F	Negative	23	1.82868	<0.001	0.0268214
GO_RESPONSE_TO_VITAMIN	c5	F1	F	Negative	61	1.82824	<0.001	0.0259183
GO_POSITIVE_REGULATION_OF_INFLAMMATORY_RESPONSE	c5	F1	F	Negative	46	1.82661	<0.001	0.0255688
GO_REGULATION_OF_NEUTROPHIL_CHEMOTAXIS	c5	F1	F	Negative	15	1.82585	0.00127388	0.0247951
GO_CYTOKINE_SECRETION	c5	F1	F	Negative	20	1.8242	0.00364964	0.0246388
GO_POSITIVE_REGULATION_OF_GLIOGENESIS	c5	F1	F	Negative	35	1.82301	<0.001	0.0239214
GO_GLANDULAR_EPITHELIAL_CELL_DIFFERENTIATION	c5	F1	F	Negative	22	1.82208	<0.001	0.0234047
GO_TRANSCRIPTIONAL_REPRESSOR_ACTIVITY_RNA_POLYMERASE_II_CORE_PROMOTER_PROXIMAL_REGION_SEQUENCE_SPECIFIC_BINDING	c5	F1	F	Negative	64	1.82203	<0.001	0.121448
GO_NUCLEAR_TRANSCRIBED_MRNA_CATABOLIC_PROCESS_NONSENSE_MEDIATED_DECAY	c5	F1	F	Negative	80	1.82103	<0.001	0.0228887
GO_CELL_CELL_JUNCTION_ASSEMBLY	c5	F1	F	Negative	55	1.81644	<0.001	0.0236462
GO_REGULATION_OF_LEUKOCYTE_MIGRATION	c5	F1	F	Negative	76	1.81155	<0.001	0.0250816
GO_CELL_JUNCTION_ASSEMBLY	c5	F1	F	Negative	97	1.80464	<0.001	0.0266536
GO_INFLAMMATORY_RESPONSE	c5	F1	F	Negative	203	1.79527	<0.001	0.0306481
GO_DEFENSE_RESPONSE_TO_GRAM_POSITIVE_BACTERIUM	c5	F1	F	Negative	30	1.7932	0.00235018	0.0307152
GO_POSITIVE_REGULATION_OF_CYTOKINE_PRODUCTION_INVOLVED_IN_IMMUNE_RESPONSE	c5	F1	F	Negative	20	1.79309	0.00120048	0.0299297
GO_COMPLEMENT_ACTIVATION	c5	F1	F	Negative	16	1.79251	<0.001	0.0291886
GO_REGULATION_OF_NEUTROPHIL_MIGRATION	c5	F1	F	Negative	16	1.79216	<0.001	0.0285714
GO_NEGATIVE_REGULATION_OF_MUSCLE_CELL_DIFFERENTIATION	c5	F1	F	Negative	32	1.78946	<0.001	0.0292527
GO_VIRUS_RECEPTOR_ACTIVITY	c5	F1	F	Negative	40	1.78861	0.00115875	0.098789
GO_POSITIVE_REGULATION_OF_INTERLEUKIN_8_PRODUCTION	c5	F1	F	Negative	22	1.78089	0.00246914	0.0329409
GO_REGULATION_OF_INTERLEUKIN_8_PRODUCTION	c5	F1	F	Negative	30	1.77811	<0.001	0.0336037
GO_POSITIVE_REGULATION_OF_STEROID_METABOLIC_PROCESS	c5	F1	F	Negative	15	1.77485	<0.001	0.0345588
GO_REGULATION_OF_LEUKOCYTE_PROLIFERATION	c5	F1	F	Negative	102	1.77168	<0.001	0.0350759
GO_POSITIVE_REGULATION_OF_INTERLEUKIN_6_PRODUCTION	c5	F1	F	Negative	40	1.77162	<0.001	0.0342646
GO_B_CELL_DIFFERENTIATION	c5	F1	F	Negative	50	1.7697	<0.001	0.034185
GO_KIDNEY_EPITHELIUM_DEVELOPMENT	c5	F1	F	Negative	83	1.76486	<0.001	0.0355829
GO_EPITHELIAL_CELL_DEVELOPMENT	c5	F1	F	Negative	124	1.76225	<0.001	0.0365623
GO_MULTI_ORGANISM_METABOLIC_PROCESS	c5	F1	F	Negative	93	1.76219	<0.001	0.0358542
GO_REGULATION_OF_GLIOGENESIS	c5	F1	F	Negative	70	1.76022	<0.001	0.0362589
REACTOME_INTERFERON_ALPHA_BETA_SIGNALING	c2	F1	F	Negative	26	1.75919	0.00365408	0.0367156
GO_RESPONSE_TO_ISOQUINOLINE_ALKALOID	c5	F1	F	Negative	23	1.75801	0.00120192	0.0369562
GO_POSITIVE_REGULATION_OF_EPITHELIAL_CELL_DIFFERENTIATION	c5	F1	F	Negative	32	1.75674	0.00352526	0.0369747
GO_PURINERGIC_RECEPTOR_ACTIVITY	c5	F1	F	Negative	15	1.75647	<0.001	0.110865
GO_B_CELL_ACTIVATION_INVOLVED_IN_IMMUNE_RESPONSE	c5	F1	F	Negative	25	1.75551	0.00124844	0.0368529
GO_EXTRACELLULAR_MATRIX_STRUCTURAL_CONSTITUENT	c5	F1	F	Negative	50	1.75443	<0.001	0.0847573
GO_DEFENSE_RESPONSE_TO_GRAM_NEGATIVE_BACTERIUM	c5	F1	F	Negative	16	1.75099	0.00387097	0.0385941
GO_REGULATION_OF_MYOBLAST_DIFFERENTIATION	c5	F1	F	Negative	27	1.7509	0.00241254	0.0378903
GO_POSITIVE_REGULATION_OF_B_CELL_PROLIFERATION	c5	F1	F	Negative	21	1.74846	0.00123762	0.0384747
GO_REGULATION_OF_T_CELL_MEDIATED_IMMUNITY	c5	F1	F	Negative	30	1.7464	0.00117371	0.0389808
GO_REGULATION_OF_LEUKOCYTE_CHEMOTAXIS	c5	F1	F	Negative	47	1.74564	<0.001	0.0387071
GO_POSITIVE_REGULATION_OF_PRODUCTION_OF_MOLECULAR_MEDIATOR_OF_IMMUNE_RESPONSE	c5	F1	F	Negative	32	1.74371	0.00117096	0.0390652
GO_B_CELL_MEDIATED_IMMUNITY	c5	F1	F	Negative	33	1.74008	0.00116686	0.0405668
GO_MOVEMENT_IN_HOST_ENVIRONMENT	c5	F1	F	Negative	53	1.73985	0.00112108	0.0399871
GO_MOVEMENT_IN_ENVIRONMENT_OF_OTHER_ORGANISM_INVOLVED_IN_SYMBIOTIC_INTERACTION	c5	F1	F	Negative	53	1.73823	0.00224972	0.0403231
GO_NEGATIVE_REGULATION_OF_SMOOTHENED_SIGNALING_PATHWAY	c5	F1	F	Negative	21	1.73796	0.00372208	0.0398175
GO_RESPONSE_TO_MORPHINE	c5	F1	F	Negative	23	1.73766	0.00241838	0.0393447
GO_MAMMARY_GLAND_EPITHELIUM_DEVELOPMENT	c5	F1	F	Negative	39	1.73587	0.002331	0.0397057
GO_POSITIVE_REGULATION_OF_CHEMOKINE_PRODUCTION	c5	F1	F	Negative	28	1.72977	<0.001	0.0424951
GO_ENTRY_INTO_HOST_CELL	c5	F1	F	Negative	53	1.72813	<0.001	0.0427809
GO_ENTRY_INTO_OTHER_ORGANISM_INVOLVED_IN_SYMBIOTIC_INTERACTION	c5	F1	F	Negative	53	1.72624	<0.001	0.0432562
KEGG_BUTANOATE_METABOLISM	c2	F1	F	Negative	24	1.72562	0.00123153	0.0694344
KEGG_COMPLEMENT_AND_COAGULATION_CASCADES	c2	F1	F	Negative	24	1.72514	0.00239521	0.0462896
GO_PURINERGIC_RECEPTOR_SIGNALING_PATHWAY	c5	F1	F	Negative	18	1.72227	0.00126263	0.0450156
GO_ENTRY_INTO_HOST	c5	F1	F	Negative	53	1.72082	0.00111111	0.0453566
GO_NEURONAL_STEM_CELL_POPULATION_MAINTENANCE	c5	F1	F	Negative	18	1.72068	<0.001	0.0447337
GO_LYMPHOCYTE_MEDIATED_IMMUNITY	c5	F1	F	Negative	55	1.71977	<0.001	0.0447204
GO_POSITIVE_REGULATION_OF_TUMOR_NECROSIS_FACTOR_SUPERFAMILY_CYTOKINE_PRODUCTION	c5	F1	F	Negative	33	1.71736	0.00115875	0.0455612
GO_MULTICELLULAR_ORGANISMAL_MOVEMENT	c5	F1	F	Negative	26	1.71652	0.00716846	0.0454952
GO_REGULATION_OF_B_CELL_PROLIFERATION	c5	F1	F	Negative	29	1.71573	0.00116959	0.0455002
GO_CORE_PROMOTER_PROXIMAL_REGION_DNA_BINDING	c5	F1	F	Negative	190	1.71564	<0.001	0.117524
KEGG_NOTCH_SIGNALING_PATHWAY	c2	F1	F	Negative	39	1.71452	0.0011325	0.0415642
GO_RESPONSE_TO_STEROL	c5	F1	F	Negative	17	1.71451	0.00256082	0.0456155
GO_POSITIVE_REGULATION_OF_EPITHELIAL_CELL_PROLIFERATION	c5	F1	F	Negative	99	1.71418	<0.001	0.0452549
GO_RESPONSE_TO_BACTERIUM	c5	F1	F	Negative	237	1.71405	<0.001	0.0447314
GO_VIRAL_ENTRY_INTO_HOST_CELL	c5	F1	F	Negative	53	1.71319	0.00112486	0.0447455
GO_POSITIVE_REGULATION_OF_REACTIVE_OXYGEN_SPECIES_METABOLIC_PROCESS	c5	F1	F	Negative	51	1.71315	0.0010846	0.0441902
GO_ENTRY_INTO_CELL_OF_OTHER_ORGANISM_INVOLVED_IN_SYMBIOTIC_INTERACTION	c5	F1	F	Negative	53	1.71303	<0.001	0.043675
GO_POSITIVE_REGULATION_OF_VASCULATURE_DEVELOPMENT	c5	F1	F	Negative	81	1.71251	<0.001	0.0435634
GO_LEUKOCYTE_MEDIATED_IMMUNITY	c5	F1	F	Negative	81	1.71057	<0.001	0.0441163
GO_TRANSLATIONAL_INITIATION	c5	F1	F	Negative	93	1.70334	<0.001	0.0481499
GO_REGULATION_OF_LEUKOCYTE_MEDIATED_IMMUNITY	c5	F1	F	Negative	83	1.70321	<0.001	0.0476356
GO_RESPONSE_TO_MOLECULE_OF_BACTERIAL_ORIGIN	c5	F1	F	Negative	183	1.70049	<0.001	0.0491512
GO_NEGATIVE_REGULATION_OF_EPITHELIAL_CELL_DIFFERENTIATION	c5	F1	F	Negative	22	1.70021	0.00243605	0.0487797
GO_ISOPRENOID_METABOLIC_PROCESS	c5	F1	F	Negative	66	1.70014	<0.001	0.0482292
GO_MUSCULOSKELETAL_MOVEMENT	c5	F1	F	Negative	26	1.69915	0.00479042	0.0483183
GO_REGULATION_OF_PRODUCTION_OF_MOLECULAR_MEDIATOR_OF_IMMUNE_RESPONSE	c5	F1	F	Negative	54	1.69783	<0.001	0.048655
GO_FIBROBLAST_GROWTH_FACTOR_BINDING	c5	F1	F	Negative	17	1.69616	0.00375	0.132967
GO_REGULATION_OF_GLIAL_CELL_DIFFERENTIATION	c5	F1	F	Negative	45	1.6949	0.00229621	0.0501867
KEGG_HEMATOPOIETIC_CELL_LINEAGE	c2	F1	F	Negative	34	1.69406	0.00228571	0.0440256
GO_CORTICAL_CYTOSKELETON_ORGANIZATION	c5	F1	F	Negative	31	1.69398	0.00233918	0.0502057
GO_POSITIVE_REGULATION_OF_LEUKOCYTE_PROLIFERATION	c5	F1	F	Negative	69	1.69223	<0.001	0.0506116
GO_UROGENITAL_SYSTEM_DEVELOPMENT	c5	F1	F	Negative	201	1.69114	<0.001	0.0508008
GO_TRANSFORMING_GROWTH_FACTOR_BETA_RECEPTOR_BINDING	c5	F1	F	Negative	29	1.69085	0.00119474	0.122356
GO_PLATELET_AGGREGATION	c5	F1	F	Negative	27	1.69071	0.00487211	0.0504761
GO_BRANCHING_MORPHOGENESIS_OF_AN_EPITHELIAL_TUBE	c5	F1	F	Negative	92	1.68762	0.00103199	0.0521105
GO_RESPONSE_TO_VITAMIN_D	c5	F1	F	Negative	21	1.68725	0.00628931	0.0518001
GO_NEPHRON_DEVELOPMENT	c5	F1	F	Negative	77	1.68704	<0.001	0.0513708
REACTOME_ACTIVATION_OF_THE_MRNA_UPON_BINDING_OF_THE_CAP_BINDING_COMPLEX_AND_EIFS_AND_SUBSEQUENT_BINDING_TO_43S	c2	F1	F	Negative	36	1.68621	0.00350058	0.0980258
GO_ADAPTIVE_IMMUNE_RESPONSE_BASED_ON_SOMATIC_RECOMBINATION_OF_IMMUNE_RECEPTORS_BUILT_FROM_IMMUNOGLOBULIN_SUPERFAMILY_DOMAINS	c5	F1	F	Negative	60	1.68496	<0.001	0.052165
GO_HUMORAL_IMMUNE_RESPONSE	c5	F1	F	Negative	52	1.68378	0.00225225	0.0524906
GO_CELL_FATE_SPECIFICATION	c5	F1	F	Negative	32	1.6835	0.00236967	0.0521275
GO_DEFENSE_RESPONSE_TO_OTHER_ORGANISM	c5	F1	F	Negative	205	1.68329	<0.001	0.0517821
REACTOME_CHONDROITIN_SULFATE_DERMATAN_SULFATE_METABOLISM	c2	F1	F	Negative	38	1.68292	<0.001	0.0923453
REACTOME_PRE_NOTCH_TRANSCRIPTION_AND_TRANSLATION	c2	F1	F	Negative	18	1.68239	0.00506329	0.0851417
GO_POSITIVE_REGULATION_OF_INTERLEUKIN_10_PRODUCTION	c5	F1	F	Negative	16	1.68192	0.00373599	0.0522017
GO_INNATE_IMMUNE_RESPONSE	c5	F1	F	Negative	253	1.6794	<0.001	0.0537375
GO_POSITIVE_REGULATION_OF_CHEMOTAXIS	c5	F1	F	Negative	70	1.67859	0.00107527	0.0536118
GO_MAMMARY_GLAND_MORPHOGENESIS	c5	F1	F	Negative	31	1.67855	0.00358423	0.0531107
GO_RESPONSE_TO_PROGESTERONE	c5	F1	F	Negative	30	1.67699	0.0034965	0.0535881
GO_POSITIVE_REGULATION_OF_T_CELL_MEDIATED_IMMUNITY	c5	F1	F	Negative	20	1.67653	0.0049505	0.0533724
GO_IMMUNE_RESPONSE	c5	F1	F	Negative	455	1.67626	<0.001	0.0531324
GO_REGULATION_OF_CHEMOKINE_PRODUCTION	c5	F1	F	Negative	37	1.67373	<0.001	0.0547335
GO_REGULATION_OF_STEM_CELL_PROLIFERATION	c5	F1	F	Negative	66	1.67368	<0.001	0.0542914
GO_POSITIVE_REGULATION_OF_PHAGOCYTOSIS	c5	F1	F	Negative	28	1.67211	0.00118765	0.054918
GO_POSITIVE_REGULATION_OF_ALCOHOL_BIOSYNTHETIC_PROCESS	c5	F1	F	Negative	17	1.67167	0.00757576	0.0547814
KEGG_DRUG_METABOLISM_CYTOCHROME_P450	c2	F1	F	Negative	19	1.67146	0.00631313	0.0505506
GO_RESPONSE_TO_AMINO_ACID	c5	F1	F	Negative	79	1.67096	<0.001	0.0547007
GO_LEUKOCYTE_CELL_CELL_ADHESION	c5	F1	F	Negative	130	1.66968	<0.001	0.0551827
GO_METANEPHROS_DEVELOPMENT	c5	F1	F	Negative	47	1.669	0.00110742	0.0553732
GO_NEGATIVE_REGULATION_OF_MULTI_ORGANISM_PROCESS	c5	F1	F	Negative	75	1.66748	<0.001	0.0559624
GO_POSITIVE_REGULATION_OF_IMMUNE_EFFECTOR_PROCESS	c5	F1	F	Negative	82	1.66694	0.00105042	0.055823
GO_TRANSCRIPTION_FACTOR_ACTIVITY_RNA_POLYMERASE_II_CORE_PROMOTER_PROXIMAL_REGION_SEQUENCE_SPECIFIC_BINDING	c5	F1	F	Negative	191	1.66636	<0.001	0.146246
GO_POSITIVE_REGULATION_OF_RESPONSE_TO_EXTERNAL_STIMULUS	c5	F1	F	Negative	170	1.66577	<0.001	0.056106
GO_RESPONSE_TO_INCREASED_OXYGEN_LEVELS	c5	F1	F	Negative	18	1.66457	0.00896287	0.0564872
GO_VIRAL_LIFE_CYCLE	c5	F1	F	Negative	187	1.6631	<0.001	0.0571489
REACTOME_A_TETRASACCHARIDE_LINKER_SEQUENCE_IS_REQUIRED_FOR_GAG_SYNTHESIS	c2	F1	F	Negative	20	1.66202	0.00372208	0.0985246
KEGG_CELL_ADHESION_MOLECULES_CAMS	c2	F1	F	Negative	66	1.66174	<0.001	0.0489953
GO_PHAGOCYTOSIS_ENGULFMENT	c5	F1	F	Negative	15	1.65868	0.00880503	0.0601272
GO_PROTEIN_TARGETING_TO_MEMBRANE	c5	F1	F	Negative	105	1.65807	<0.001	0.0601234
GO_POSITIVE_REGULATION_OF_RESPONSE_TO_BIOTIC_STIMULUS	c5	F1	F	Negative	19	1.65776	0.00720288	0.0599148
GO_POSITIVE_REGULATION_OF_B_CELL_ACTIVATION	c5	F1	F	Negative	38	1.65699	0.00458716	0.0600126
GO_NOTCH_SIGNALING_PATHWAY	c5	F1	F	Negative	72	1.65611	<0.001	0.0603193
GO_REGULATION_OF_NEUROBLAST_PROLIFERATION	c5	F1	F	Negative	23	1.655	0.00249688	0.0607814
GO_HEPATICOBILIARY_SYSTEM_DEVELOPMENT	c5	F1	F	Negative	92	1.65478	<0.001	0.0604709
GO_CELLULAR_RESPONSE_TO_AMINO_ACID_STIMULUS	c5	F1	F	Negative	37	1.65397	0.00341686	0.0605449
KEGG_ARACHIDONIC_ACID_METABOLISM	c2	F1	F	Negative	19	1.65356	0.00506971	0.0482352
GO_EPITHELIAL_CELL_MORPHOGENESIS	c5	F1	F	Negative	29	1.65285	0.00354191	0.0607434
KEGG_PPAR_SIGNALING_PATHWAY	c2	F1	F	Negative	31	1.65159	0.00116822	0.0442017
GO_CELL_SUBSTRATE_ADHESION	c5	F1	F	Negative	120	1.65092	<0.001	0.0616628
GO_REGULATION_OF_NIK_NF_KAPPAB_SIGNALING	c5	F1	F	Negative	28	1.65041	0.00716846	0.0615402
GO_REGULATION_OF_INTERLEUKIN_10_PRODUCTION	c5	F1	F	Negative	23	1.64649	0.0110294	0.0641416
GO_STRUCTURAL_CONSTITUENT_OF_RIBOSOME	c5	F1	F	Negative	144	1.64623	<0.001	0.168325
GO_LENS_DEVELOPMENT_IN_CAMERA_TYPE_EYE	c5	F1	F	Negative	40	1.64561	0.00113379	0.0643286
KEGG_BETA_ALANINE_METABOLISM	c2	F1	F	Negative	16	1.64501	0.00518807	0.0428935
GO_CELLULAR_DEFENSE_RESPONSE	c5	F1	F	Negative	20	1.6448	0.00380228	0.0644987
GO_MORPHOGENESIS_OF_A_BRANCHING_STRUCTURE	c5	F1	F	Negative	116	1.64455	<0.001	0.0641857
GO_REGULATION_OF_T_CELL_PROLIFERATION	c5	F1	F	Negative	69	1.64383	<0.001	0.0642348
GO_REGULATION_OF_WOUND_HEALING	c5	F1	F	Negative	80	1.64349	<0.001	0.0640096
GO_POSITIVE_REGULATION_OF_NF_KAPPAB_TRANSCRIPTION_FACTOR_ACTIVITY	c5	F1	F	Negative	91	1.64125	<0.001	0.0654089
GO_LEUKOCYTE_ACTIVATION	c5	F1	F	Negative	232	1.64016	<0.001	0.0658997
GO_RNA_CATABOLIC_PROCESS	c5	F1	F	Negative	155	1.63969	<0.001	0.0658705
GO_G_PROTEIN_ALPHA_SUBUNIT_BINDING	c5	F1	F	Negative	16	1.63803	0.00635324	0.168849
GO_MYELOID_LEUKOCYTE_ACTIVATION	c5	F1	F	Negative	59	1.63802	0.00330033	0.0668183
GO_ENDOCRINE_SYSTEM_DEVELOPMENT	c5	F1	F	Negative	61	1.63784	0.00327869	0.066448
GO_REGULATION_OF_NF_KAPPAB_IMPORT_INTO_NUCLEUS	c5	F1	F	Negative	30	1.63761	0.00350058	0.0661534
GO_REGULATION_OF_CYTOKINE_PRODUCTION	c5	F1	F	Negative	309	1.63751	<0.001	0.0657718
GO_POSITIVE_REGULATION_OF_GLIAL_CELL_DIFFERENTIATION	c5	F1	F	Negative	24	1.63742	0.00484261	0.0653816
GO_REGULATION_OF_SMOOTHENED_SIGNALING_PATHWAY	c5	F1	F	Negative	49	1.63707	0.0055991	0.0652181
GO_REGULATION_OF_TISSUE_REMODELING	c5	F1	F	Negative	34	1.63529	0.00717703	0.0661787
KEGG_B_CELL_RECEPTOR_SIGNALING_PATHWAY	c2	F1	F	Negative	61	1.6345	<0.001	0.0456288
GO_POSITIVE_REGULATION_OF_NIK_NF_KAPPAB_SIGNALING	c5	F1	F	Negative	21	1.63423	0.00623441	0.0667496
GO_NEGATIVE_REGULATION_OF_EXTRINSIC_APOPTOTIC_SIGNALING_PATHWAY	c5	F1	F	Negative	72	1.63217	<0.001	0.0679914
GO_GPI_ANCHOR_METABOLIC_PROCESS	c5	F1	F	Negative	30	1.63189	0.00807382	0.0677881
GO_CARBOHYDRATE_TRANSPORTER_ACTIVITY	c5	F1	F	Negative	21	1.62839	0.00357995	0.173235
GO_RESPONSE_TO_HYPEROXIA	c5	F1	F	Negative	18	1.62838	0.0086741	0.0700955
GO_MESONEPHROS_DEVELOPMENT	c5	F1	F	Negative	57	1.62806	0.00540541	0.0699138
GO_APICAL_JUNCTION_ASSEMBLY	c5	F1	F	Negative	28	1.62747	0.00827423	0.0699393
GO_REGULATION_OF_EPIDERMAL_CELL_DIFFERENTIATION	c5	F1	F	Negative	24	1.62689	0.00362757	0.0699513
GO_BROWN_FAT_CELL_DIFFERENTIATION	c5	F1	F	Negative	19	1.62635	0.0110974	0.0699172
GO_IMMUNE_EFFECTOR_PROCESS	c5	F1	F	Negative	250	1.62634	<0.001	0.0694696
GO_GLOMERULUS_DEVELOPMENT	c5	F1	F	Negative	38	1.62463	0.00912201	0.0705261
GO_REGENERATION	c5	F1	F	Negative	106	1.62382	<0.001	0.0708925
GO_POSITIVE_REGULATION_OF_CELL_ACTIVATION	c5	F1	F	Negative	157	1.62372	<0.001	0.0705108
GO_DEVELOPMENTAL_INDUCTION	c5	F1	F	Negative	17	1.62285	0.0128866	0.0708223
GO_REGULATION_OF_ANTIGEN_RECEPTOR_MEDIATED_SIGNALING_PATHWAY	c5	F1	F	Negative	25	1.62245	0.00832343	0.0707527
KEGG_LEUKOCYTE_TRANSENDOTHELIAL_MIGRATION	c2	F1	F	Negative	80	1.62202	0.00106838	0.0496775
GO_CELL_ACTIVATION	c5	F1	F	Negative	328	1.62191	<0.001	0.0709518
GO_CELLULAR_RESPONSE_TO_VASCULAR_ENDOTHELIAL_GROWTH_FACTOR_STIMULUS	c5	F1	F	Negative	26	1.62171	0.00731707	0.0706843
GO_CELLULAR_RESPONSE_TO_ALCOHOL	c5	F1	F	Negative	81	1.62118	0.00106838	0.0706543
GO_REGULATION_OF_LEUKOCYTE_DIFFERENTIATION	c5	F1	F	Negative	134	1.62001	<0.001	0.0712124
GO_POSITIVE_REGULATION_OF_CELL_PROLIFERATION	c5	F1	F	Negative	484	1.6195	<0.001	0.0711978
GO_DEFENSE_RESPONSE_TO_VIRUS	c5	F1	F	Negative	76	1.61923	0.00108932	0.0710381
GO_NEGATIVE_REGULATION_OF_CELL_JUNCTION_ASSEMBLY	c5	F1	F	Negative	17	1.61909	0.00877193	0.070754
GO_CYCLIC_NUCLEOTIDE_CATABOLIC_PROCESS	c5	F1	F	Negative	16	1.61695	0.00367197	0.0720848
GO_AXIS_SPECIFICATION	c5	F1	F	Negative	59	1.61616	0.00443459	0.0722732
GO_TRANSCRIPTIONAL_REPRESSOR_ACTIVITY_RNA_POLYMERASE_II_TRANSCRIPTION_REGULATORY_REGION_SEQUENCE_SPECIFIC_BINDING	c5	F1	F	Negative	100	1.61603	<0.001	0.183478
REACTOME_LIPOPROTEIN_METABOLISM	c2	F1	F	Negative	15	1.61551	0.0100629	0.157227
GO_PROTEIN_ACTIVATION_CASCADE	c5	F1	F	Negative	23	1.61543	0.011976	0.0724587
GO_NEGATIVE_REGULATION_OF_VIRAL_PROCESS	c5	F1	F	Negative	45	1.61538	0.00224719	0.0720501
GO_METANEPHROS_MORPHOGENESIS	c5	F1	F	Negative	18	1.61494	0.01375	0.0719317
GO_SUBPALLIUM_DEVELOPMENT	c5	F1	F	Negative	18	1.61456	0.0158924	0.0718089
GO_ASTROCYTE_DIFFERENTIATION	c5	F1	F	Negative	28	1.61454	0.00352941	0.0714111
GO_SINGLE_ORGANISM_CELL_ADHESION	c5	F1	F	Negative	269	1.6137	<0.001	0.0716657
GO_REGULATION_OF_LYMPHOCYTE_MEDIATED_IMMUNITY	c5	F1	F	Negative	54	1.61328	0.00110254	0.0715922
REACTOME_METABOLISM_OF_MRNA	c2	F1	F	Negative	150	1.6127	<0.001	0.15183
GO_NEGATIVE_REGULATION_OF_BLOOD_VESSEL_ENDOTHELIAL_CELL_MIGRATION	c5	F1	F	Negative	17	1.61208	0.00870647	0.0720977
GO_DORSAL_VENTRAL_PATTERN_FORMATION	c5	F1	F	Negative	55	1.61161	0.00338219	0.0720849
GO_REGULATION_OF_INTERLEUKIN_6_PRODUCTION	c5	F1	F	Negative	57	1.61038	0.00327869	0.0727889
GO_LIPOSACCHARIDE_METABOLIC_PROCESS	c5	F1	F	Negative	89	1.60961	<0.001	0.0730118
GO_EPITHELIAL_CELL_DIFFERENTIATION	c5	F1	F	Negative	283	1.60916	<0.001	0.0729164
GO_MORPHOGENESIS_OF_AN_EPITHELIAL_SHEET	c5	F1	F	Negative	34	1.60842	0.00351288	0.0731967
GO_REGULATION_OF_OSSIFICATION	c5	F1	F	Negative	127	1.60777	<0.001	0.0733968
GO_INTERACTION_WITH_HOST	c5	F1	F	Negative	83	1.6068	0.00105374	0.0739383
GO_RESPONSE_TO_DEXAMETHASONE	c5	F1	F	Negative	23	1.60664	0.00597372	0.073715
GO_ENDOTHELIUM_DEVELOPMENT	c5	F1	F	Negative	75	1.60647	<0.001	0.0734567
GO_GLAND_MORPHOGENESIS	c5	F1	F	Negative	68	1.60641	0.004329	0.0731207
GO_NEGATIVE_REGULATION_OF_STEM_CELL_DIFFERENTIATION	c5	F1	F	Negative	25	1.60433	0.00482509	0.0747186
GO_CARBOHYDRATE_TRANSPORT	c5	F1	F	Negative	58	1.60408	0.00668151	0.0745385
GO_REGULATION_OF_ANOIKIS	c5	F1	F	Negative	18	1.60344	0.0201765	0.0747031
GO_EXTRACELLULAR_STRUCTURE_ORGANIZATION	c5	F1	F	Negative	205	1.60344	<0.001	0.0743152
GO_REGULATION_OF_EPITHELIAL_CELL_PROLIFERATION	c5	F1	F	Negative	188	1.60172	<0.001	0.0755446
GO_REGULATION_OF_CELL_ACTIVATION	c5	F1	F	Negative	256	1.60025	<0.001	0.0765466
GO_EPITHELIAL_TUBE_BRANCHING_INVOLVED_IN_LUNG_MORPHOGENESIS	c5	F2	F	Positive	18	1.97992	<0.001	0.019645
GO_DENDRITIC_CELL_DIFFERENTIATION	c5	F2	F	Positive	15	1.88004	<0.001	0.0639279
GO_REGULATION_OF_GLIAL_CELL_DIFFERENTIATION	c5	F2	F	Positive	44	1.83044	<0.001	0.13269
GO_REGULATION_OF_OLIGODENDROCYTE_DIFFERENTIATION	c5	F2	F	Positive	23	1.82173	0.00125313	0.119915
GO_ENSHEATHMENT_OF_NEURONS	c5	F2	F	Positive	74	1.80071	<0.001	0.134248
GO_LABYRINTHINE_LAYER_DEVELOPMENT	c5	F2	F	Positive	35	1.79243	0.00116144	0.126763
GO_POSITIVE_REGULATION_OF_PROTEIN_TYROSINE_KINASE_ACTIVITY	c5	F2	F	Positive	23	1.79031	<0.001	0.114276
GO_POSITIVE_REGULATION_OF_GLIOGENESIS	c5	F2	F	Positive	35	1.78012	<0.001	0.11977
GO_REGULATION_OF_PLASMA_LIPOPROTEIN_PARTICLE_LEVELS	c5	F2	F	Positive	28	1.75455	<0.001	0.160868
GO_REGULATION_OF_B_CELL_PROLIFERATION	c5	F2	F	Positive	29	1.75227	<0.001	0.150488
GO_POSITIVE_REGULATION_OF_GLIAL_CELL_DIFFERENTIATION	c5	F2	F	Positive	24	1.74253	0.00124688	0.160674
GO_REGULATION_OF_SODIUM_ION_TRANSMEMBRANE_TRANSPORTER_ACTIVITY	c5	F2	F	Positive	25	1.73155	0.00118624	0.175473
GO_OLIGODENDROCYTE_DEVELOPMENT	c5	F2	F	Positive	28	1.72548	0.00232288	0.178393
GO_POSITIVE_REGULATION_OF_ACTIN_FILAMENT_BUNDLE_ASSEMBLY	c5	F2	F	Positive	39	1.72274	0.00343643	0.172251
GO_REGULATION_OF_TYROSINE_PHOSPHORYLATION_OF_STAT3_PROTEIN	c5	F2	F	Positive	22	1.717	0.00119617	0.176303
GO_POSITIVE_REGULATION_OF_B_CELL_PROLIFERATION	c5	F2	F	Positive	21	1.71342	0.00124069	0.174983
GO_GLIAL_CELL_DEVELOPMENT	c5	F2	F	Positive	60	1.71054	<0.001	0.171575
GO_PHOSPHATIDYLCHOLINE_METABOLIC_PROCESS	c5	F2	F	Positive	38	1.70056	0.00113766	0.186784
GO_REGULATION_OF_VASOCONSTRICTION	c5	F2	F	Positive	44	1.7004	0.0011325	0.177366
GO_DOPAMINE_METABOLIC_PROCESS	c5	F2	F	Positive	16	1.69311	0.00629723	0.185302
GO_INTEGRIN_MEDIATED_SIGNALING_PATHWAY	c5	F2	F	Positive	60	1.68962	0.00110988	0.18551
GO_OLIGODENDROCYTE_DIFFERENTIATION	c5	F2	F	Positive	48	1.68822	<0.001	0.181054
GO_REGULATION_OF_GLIOGENESIS	c5	F2	F	Positive	69	1.68495	0.0010929	0.180832
GO_SUBSTRATE_ADHESION_DEPENDENT_CELL_SPREADING	c5	F2	F	Positive	32	1.66538	0.00234467	0.228666
GO_ENDOCRINE_PROCESS	c5	F2	F	Positive	23	1.66185	0.00357569	0.231242
GO_NERVE_DEVELOPMENT	c5	F2	F	Positive	41	1.66132	0.00221239	0.223786
GO_POSITIVE_REGULATION_OF_LEUKOCYTE_PROLIFERATION	c5	F2	F	Positive	69	1.6576	0.00106045	0.226497
GO_PERIPHERAL_NERVOUS_SYSTEM_AXON_ENSHEATHMENT	c5	F2	F	Positive	19	1.65244	0.004914	0.233041
GO_MITOCHONDRIAL_RESPIRATORY_CHAIN_COMPLEX_I_BIOGENESIS	c5	F2	F	Positive	40	1.65164	0.00345224	0.227513
GO_POSITIVE_REGULATION_OF_REACTIVE_OXYGEN_SPECIES_METABOLIC_PROCESS	c5	F2	F	Positive	51	1.65111	<0.001	0.221765
GO_ENDOTHELIAL_CELL_DEVELOPMENT	c5	F2	F	Positive	37	1.64551	0.00339367	0.230091
GO_REGULATION_OF_VASCULAR_ENDOTHELIAL_GROWTH_FACTOR_RECEPTOR_SIGNALING_PATHWAY	c5	F2	F	Positive	20	1.63947	0.00612745	0.243443
GO_REGULATION_OF_REACTIVE_OXYGEN_SPECIES_BIOSYNTHETIC_PROCESS	c5	F2	F	Positive	40	1.63909	0.00114155	0.237289
GO_POSITIVE_REGULATION_OF_REACTIVE_OXYGEN_SPECIES_BIOSYNTHETIC_PROCESS	c5	F2	F	Positive	30	1.63822	0.00468384	0.232854
GO_LUNG_MORPHOGENESIS	c5	F2	F	Positive	28	1.63175	0.00243902	0.244708
GO_MITOCHONDRIAL_RESPIRATORY_CHAIN_COMPLEX_ASSEMBLY	c5	F2	F	Positive	51	1.62826	0.003367	0.248586
GO_MYELOID_LEUKOCYTE_ACTIVATION	c5	F2	F	Positive	58	1.62646	0.00110865	0.247317
GO_GLIAL_CELL_DIFFERENTIATION	c5	F2	F	Positive	103	1.6257	<0.001	0.243163
GO_POSITIVE_REGULATION_OF_TYROSINE_PHOSPHORYLATION_OF_STAT3_PROTEIN	c5	F2	F	Positive	17	1.62499	0.00883838	0.238795
GO_FUCOSYLATION	c5	F2	F	Positive	15	1.62049	0.011658	0.245945
GO_NEGATIVE_REGULATION_OF_CELLULAR_RESPONSE_TO_INSULIN_STIMULUS	c5	F2	F	Positive	24	1.62018	0.00712589	0.240929
GO_SCHWANN_CELL_DIFFERENTIATION	c5	F2	F	Positive	27	1.61964	0.007034	0.23702
GO_ALCOHOL_BIOSYNTHETIC_PROCESS	c5	F2	F	Positive	80	1.61674	0.0042735	0.240196
GO_REGULATION_OF_NEURON_MIGRATION	c5	F2	F	Positive	17	1.6166	0.0125	0.235229
GO_VASCULOGENESIS	c5	F2	F	Positive	45	1.61197	0.00450958	0.24411
GO_PERIPHERAL_NERVOUS_SYSTEM_DEVELOPMENT	c5	F2	F	Positive	48	1.61125	0.00447427	0.240513
GO_REGULATION_OF_SODIUM_ION_TRANSPORT	c5	F2	F	Positive	52	1.60918	0.00669643	0.242386
GO_ELECTRON_TRANSPORT_CHAIN	c5	F2	F	Positive	71	1.60916	0.00427808	0.237356
GO_HOMEOSTASIS_OF_NUMBER_OF_CELLS_WITHIN_A_TISSUE	c5	F2	F	Positive	18	1.60442	0.0136139	0.245278
GO_ACUTE_INFLAMMATORY_RESPONSE	c5	F2	F	Positive	28	1.604	0.00839329	0.241709
GO_POSITIVE_REGULATION_OF_CALCIUM_ION_TRANSMEMBRANE_TRANSPORTER_ACTIVITY	c5	F2	F	Positive	16	1.60373	0.0124378	0.23797
GO_HETEROTYPIC_CELL_CELL_ADHESION	c5	F2	F	Positive	16	1.60353	0.0145985	0.233961
GO_SCHWANN_CELL_DEVELOPMENT	c5	F2	F	Positive	22	1.60304	0.00854701	0.230734
GO_TRANSMITTER_GATED_CHANNEL_ACTIVITY	c5	F2	F	Negative	23	1.87169	0.00537634	0.211401
KEGG_LONG_TERM_DEPRESSION	c2	F2	F	Negative	53	1.81277	<0.001	0.0692371
KEGG_VASCULAR_SMOOTH_MUSCLE_CONTRACTION	c2	F2	F	Negative	76	1.62234	<0.001	0.155614
GO_INNERVATION	c5	F3	F	Positive	17	2.10906	<0.001	0.00255599
GO_GLUTAMATE_SECRETION	c5	F3	F	Positive	22	2.08103	<0.001	0.00257255
GO_POSITIVE_REGULATION_OF_SYNAPTIC_TRANSMISSION	c5	F3	F	Positive	83	2.04358	<0.001	0.0071405
GO_AMINO_ACID_TRANSPORT	c5	F3	F	Positive	91	2.03657	<0.001	0.00600507
GO_GATED_CHANNEL_ACTIVITY	c5	F3	F	Positive	202	2.00312	<0.001	0.0137722
GO_REGULATION_OF_NEUROTRANSMITTER_SECRETION	c5	F3	F	Positive	43	1.98985	<0.001	0.013041
GO_REGULATION_OF_SYNAPTIC_VESICLE_TRANSPORT	c5	F3	F	Positive	28	1.98596	<0.001	0.0112957
GO_VOLTAGE_GATED_ION_CHANNEL_ACTIVITY	c5	F3	F	Positive	118	1.97524	<0.001	0.0102722
GO_CHEMOKINE_MEDIATED_SIGNALING_PATHWAY	c5	F3	F	Positive	17	1.95736	<0.001	0.0169446
GO_PASSIVE_TRANSMEMBRANE_TRANSPORTER_ACTIVITY	c5	F3	F	Positive	283	1.95516	<0.001	0.00973141
GO_CATION_CHANNEL_ACTIVITY	c5	F3	F	Positive	188	1.95341	<0.001	0.00776353
GO_POTASSIUM_CHANNEL_ACTIVITY	c5	F3	F	Positive	74	1.94523	<0.001	0.00700299
GO_CALCIUM_ION_REGULATED_EXOCYTOSIS	c5	F3	F	Positive	62	1.93761	<0.001	0.0201928
GO_GLYCEROLIPID_CATABOLIC_PROCESS	c5	F3	F	Positive	21	1.9371	<0.001	0.0181405
GO_REGULATION_OF_POSTSYNAPTIC_MEMBRANE_POTENTIAL	c5	F3	F	Positive	43	1.92533	<0.001	0.0194115
REACTOME_POTASSIUM_CHANNELS	c2	F3	F	Positive	67	1.91218	<0.001	0.0448428
GO_METAL_ION_TRANSPORT	c5	F3	F	Positive	364	1.91117	<0.001	0.022263
GO_VESICLE_DOCKING_INVOLVED_IN_EXOCYTOSIS	c5	F3	F	Positive	27	1.90075	<0.001	0.0250621
GO_INORGANIC_ION_TRANSMEMBRANE_TRANSPORT	c5	F3	F	Positive	367	1.89048	<0.001	0.0279594
GO_DICARBOXYLIC_ACID_TRANSPORT	c5	F3	F	Positive	48	1.88614	<0.001	0.0278048
GO_VESICLE_DOCKING	c5	F3	F	Positive	41	1.8808	<0.001	0.0287042
REACTOME_NEURONAL_SYSTEM	c2	F3	F	Positive	212	1.88036	<0.001	0.0427475
GO_SYNAPTIC_VESICLE_CYCLE	c5	F3	F	Positive	70	1.87113	<0.001	0.0308833
REACTOME_BOTULINUM_NEUROTOXICITY	c2	F3	F	Positive	15	1.8703	0.00158228	0.0354881
KEGG_FC_GAMMA_R_MEDIATED_PHAGOCYTOSIS	c2	F3	F	Positive	72	1.86014	<0.001	0.0353766
GO_PROTEIN_DEPOLYMERIZATION	c5	F3	F	Positive	17	1.85377	<0.001	0.0383769
GO_SPHINGOLIPID_BIOSYNTHETIC_PROCESS	c5	F3	F	Positive	57	1.85155	<0.001	0.0372529
GO_CALCIUM_ION_TRANSPORT	c5	F3	F	Positive	147	1.84928	<0.001	0.036966
GO_LONG_TERM_SYNAPTIC_POTENTIATION	c5	F3	F	Positive	34	1.84235	<0.001	0.0392801
GO_SODIUM_CHANNEL_ACTIVITY	c5	F3	F	Positive	22	1.83257	0.00163132	0.0353075
GO_SYNAPTIC_VESICLE_LOCALIZATION	c5	F3	F	Positive	83	1.83239	<0.001	0.0428087
GO_VOLTAGE_GATED_CATION_CHANNEL_ACTIVITY	c5	F3	F	Positive	83	1.81975	<0.001	0.0361995
GO_MONOVALENT_INORGANIC_CATION_TRANSMEMBRANE_TRANSPORTER_ACTIVITY	c5	F3	F	Positive	216	1.81115	<0.001	0.0351829
GO_VOLTAGE_GATED_POTASSIUM_CHANNEL_ACTIVITY	c5	F3	F	Positive	55	1.80652	<0.001	0.0342703
GO_POTASSIUM_ION_TRANSPORT	c5	F3	F	Positive	96	1.80524	<0.001	0.0604966
GO_SYNAPTIC_SIGNALING	c5	F3	F	Positive	302	1.80401	<0.001	0.0587983
GO_REGULATION_OF_SYNAPTIC_VESICLE_EXOCYTOSIS	c5	F3	F	Positive	19	1.80154	0.0031348	0.0583163
GO_METAL_ION_TRANSMEMBRANE_TRANSPORTER_ACTIVITY	c5	F3	F	Positive	271	1.78945	<0.001	0.0405231
GO_INORGANIC_CATION_TRANSMEMBRANE_TRANSPORTER_ACTIVITY	c5	F3	F	Positive	334	1.78811	<0.001	0.0379653
GO_ACID_SECRETION	c5	F3	F	Positive	37	1.78487	0.00305344	0.0704915
GO_NEUROTRANSMITTER_TRANSPORT	c5	F3	F	Positive	115	1.78205	<0.001	0.0711789
GO_REGULATION_OF_CALCIUM_ION_DEPENDENT_EXOCYTOSIS	c5	F3	F	Positive	58	1.77232	0.00143062	0.0778678
GO_POSITIVE_REGULATION_OF_NEUROLOGICAL_SYSTEM_PROCESS	c5	F3	F	Positive	16	1.76644	0.00510204	0.0805511
GO_NAD_METABOLIC_PROCESS	c5	F3	F	Positive	40	1.76237	<0.001	0.0819805
GO_CATION_TRANSMEMBRANE_TRANSPORTER_ACTIVITY	c5	F3	F	Positive	396	1.756	<0.001	0.052377
GO_REGULATION_OF_MEMBRANE_POTENTIAL	c5	F3	F	Positive	236	1.75584	<0.001	0.0867569
GO_DIVALENT_INORGANIC_CATION_TRANSPORT	c5	F3	F	Positive	178	1.75514	<0.001	0.0848165
GO_LIGAND_GATED_CHANNEL_ACTIVITY	c5	F3	F	Positive	82	1.7517	<0.001	0.0515512
GO_REGULATION_OF_REGULATED_SECRETORY_PATHWAY	c5	F3	F	Positive	90	1.75148	<0.001	0.0867849
REACTOME_GLYCOLYSIS	c2	F3	F	Positive	20	1.7511	0.0031348	0.13733
GO_SYNAPTIC_VESICLE_RECYCLING	c5	F3	F	Positive	22	1.7507	0.00483092	0.085013
GO_SIGNAL_RELEASE	c5	F3	F	Positive	125	1.75056	<0.001	0.0826643
GO_ARACHIDONIC_ACID_METABOLIC_PROCESS	c5	F3	F	Positive	19	1.74112	0.00485437	0.0899875
GO_MEMBRANE_DOCKING	c5	F3	F	Positive	50	1.74093	0.00150376	0.0875358
GO_CHEMOKINE_RECEPTOR_BINDING	c5	F3	F	Positive	16	1.73854	0.00318979	0.0558045
GO_L_ALPHA_AMINO_ACID_TRANSMEMBRANE_TRANSPORT	c5	F3	F	Positive	26	1.73734	0.00491803	0.0892326
GO_MODULATION_OF_SYNAPTIC_TRANSMISSION	c5	F3	F	Positive	236	1.73526	<0.001	0.0892829
GO_REGULATION_OF_EXOCYTOSIS	c5	F3	F	Positive	134	1.7312	<0.001	0.0914663
GO_SODIUM_ION_TRANSMEMBRANE_TRANSPORT	c5	F3	F	Positive	52	1.73079	0.00301205	0.0896741
GO_INTERMEDIATE_FILAMENT_BASED_PROCESS	c5	F3	F	Positive	24	1.72881	0.0016129	0.0901844
GO_GLUCOSE_CATABOLIC_PROCESS	c5	F3	F	Positive	22	1.72803	0.0015949	0.0892437
GO_MONOVALENT_INORGANIC_CATION_TRANSPORT	c5	F3	F	Positive	266	1.72581	<0.001	0.0897041
GO_NADH_METABOLIC_PROCESS	c5	F3	F	Positive	29	1.72518	0.00310559	0.0884259
GO_POSITIVE_REGULATION_OF_REGULATED_SECRETORY_PATHWAY	c5	F3	F	Positive	37	1.72312	0.00618238	0.0887681
GO_MONOSACCHARIDE_CATABOLIC_PROCESS	c5	F3	F	Positive	43	1.72299	<0.001	0.0870441
KEGG_AMYOTROPHIC_LATERAL_SCLEROSIS_ALS	c2	F3	F	Positive	39	1.72108	0.00471698	0.136782
GO_HEXOSE_CATABOLIC_PROCESS	c5	F3	F	Positive	35	1.71964	0.00462963	0.0885976
GO_EXOCYTOSIS	c5	F3	F	Positive	219	1.71126	<0.001	0.0964492
GO_FATTY_ACID_DERIVATIVE_METABOLIC_PROCESS	c5	F3	F	Positive	32	1.70576	0.00157978	0.101769
REACTOME_RECYCLING_PATHWAY_OF_L1	c2	F3	F	Positive	23	1.7036	0.00792393	0.20883
GO_PROTEIN_LOCALIZATION_TO_VACUOLE	c5	F3	F	Positive	37	1.70276	<0.001	0.103011
GO_REGULATION_OF_CELLULAR_AMINO_ACID_METABOLIC_PROCESS	c5	F3	F	Positive	47	1.70132	<0.001	0.102708
GO_REGULATION_OF_NEUROTRANSMITTER_TRANSPORT	c5	F3	F	Positive	54	1.70105	0.00440529	0.101046
REACTOME_GLUCOSE_METABOLISM	c2	F3	F	Positive	47	1.70083	0.00457317	0.179579
GO_DELAYED_RECTIFIER_POTASSIUM_CHANNEL_ACTIVITY	c5	F3	F	Positive	25	1.70005	0.0147783	0.0824876
GO_REGULATION_OF_BONE_REMODELING	c5	F3	F	Positive	24	1.69766	0.0108527	0.103034
GO_ADULT_BEHAVIOR	c5	F3	F	Positive	96	1.69443	<0.001	0.1053
GO_GLYCOSPHINGOLIPID_BIOSYNTHETIC_PROCESS	c5	F3	F	Positive	20	1.69378	0.0129032	0.104121
GO_PRESYNAPTIC_PROCESS_INVOLVED_IN_SYNAPTIC_TRANSMISSION	c5	F3	F	Positive	90	1.69138	0.00143885	0.105083
GO_PYRUVATE_METABOLIC_PROCESS	c5	F3	F	Positive	46	1.68864	0.00438597	0.106975
GO_POSITIVE_REGULATION_OF_EXOCYTOSIS	c5	F3	F	Positive	63	1.6856	<0.001	0.108524
GO_CALCIUM_ION_TRANSMEMBRANE_TRANSPORT	c5	F3	F	Positive	109	1.68426	<0.001	0.108257
GO_CELLULAR_SENESCENCE	c5	F3	F	Positive	28	1.68084	0.00601504	0.110301
GO_SNARE_BINDING	c5	F3	F	Positive	99	1.67645	<0.001	0.101949
GO_PHOSPHATIDYLSERINE_BINDING	c5	F3	F	Positive	24	1.67612	0.00473186	0.0962421
GO_CALCIUM_ION_IMPORT	c5	F3	F	Positive	47	1.67104	0.00758725	0.121468
GO_REGULATION_OF_SYNAPSE_STRUCTURE_OR_ACTIVITY	c5	F3	F	Positive	182	1.66859	<0.001	0.122724
REACTOME_TRANSMISSION_ACROSS_CHEMICAL_SYNAPSES	c2	F3	F	Positive	147	1.66205	<0.001	0.241844
GO_ORGANELLE_TRANSPORT_ALONG_MICROTUBULE	c5	F3	F	Positive	46	1.65974	0.00439883	0.132823
GO_CALCIUM_ION_TRANSMEMBRANE_TRANSPORTER_ACTIVITY	c5	F3	F	Positive	93	1.6539	0.00138504	0.114219
KEGG_NEUROACTIVE_LIGAND_RECEPTOR_INTERACTION	c2	F3	F	Positive	131	1.65205	0.00271739	0.197805
GO_REGULATION_OF_TRANSMEMBRANE_TRANSPORT	c5	F3	F	Positive	263	1.65151	<0.001	0.142311
REACTOME_NEUROTRANSMITTER_RECEPTOR_BINDING_AND_DOWNSTREAM_TRANSMISSION_IN_THE_POSTSYNAPTIC_CELL	c2	F3	F	Positive	107	1.65112	0.00133869	0.238014
GO_ATPASE_ACTIVITY_COUPLED_TO_TRANSMEMBRANE_MOVEMENT_OF_IONS_PHOSPHORYLATIVE_MECHANISM	c5	F3	F	Positive	23	1.64969	0.00649351	0.112658
GO_SECRETION_BY_CELL	c5	F3	F	Positive	339	1.64923	<0.001	0.143542
GO_DIVALENT_INORGANIC_CATION_TRANSMEMBRANE_TRANSPORTER_ACTIVITY	c5	F3	F	Positive	121	1.64739	0.0013245	0.108948
GO_CERAMIDE_BIOSYNTHETIC_PROCESS	c5	F3	F	Positive	33	1.64632	0.00645161	0.145509
GO_CELL_CELL_SIGNALING	c5	F3	F	Positive	472	1.64182	<0.001	0.150519
GO_ATP_HYDROLYSIS_COUPLED_TRANSMEMBRANE_TRANSPORT	c5	F3	F	Positive	22	1.64133	0.00671141	0.148975
GO_ATPASE_COUPLED_ION_TRANSMEMBRANE_TRANSPORTER_ACTIVITY	c5	F3	F	Positive	49	1.63971	0.00439883	0.111019
GO_L_AMINO_ACID_TRANSMEMBRANE_TRANSPORTER_ACTIVITY	c5	F3	F	Positive	43	1.6394	0.0045045	0.106372
KEGG_GLYCOLYSIS_GLUCONEOGENESIS	c2	F3	F	Positive	36	1.63707	0.00595238	0.173277
GO_SODIUM_ION_TRANSPORT	c5	F3	F	Positive	81	1.63619	0.00692521	0.154958
GO_SYNAPTIC_VESICLE_ENDOCYTOSIS	c5	F3	F	Positive	17	1.63612	0.0131363	0.152891
GO_EXCITATORY_POSTSYNAPTIC_POTENTIAL	c5	F3	F	Positive	24	1.63448	0.0160256	0.153509
GO_MEMBRANE_LIPID_BIOSYNTHETIC_PROCESS	c5	F3	F	Positive	90	1.62932	<0.001	0.159157
KEGG_TYPE_II_DIABETES_MELLITUS	c2	F3	F	Positive	35	1.6283	0.0175719	0.151283
GO_ORGANIC_ACID_TRANSPORT	c5	F3	F	Positive	168	1.62582	<0.001	0.162803
GO_LYMPHOCYTE_MIGRATION	c5	F3	F	Positive	16	1.62539	0.0162602	0.16123
GO_HYDROGEN_EXPORTING_ATPASE_ACTIVITY	c5	F3	F	Positive	20	1.62027	0.0208333	0.124247
KEGG_EPITHELIAL_CELL_SIGNALING_IN_HELICOBACTER_PYLORI_INFECTION	c2	F3	F	Positive	52	1.61772	0.00443131	0.142052
GO_NEURON_MATURATION	c5	F3	F	Positive	20	1.61406	0.0152905	0.178411
GO_GMP_METABOLIC_PROCESS	c5	F3	F	Positive	15	1.60893	0.02443	0.185459
GO_ATP_GENERATION_FROM_ADP	c5	F3	F	Positive	29	1.60582	0.0168453	0.188581
GO_REGULATION_OF_SYNAPTIC_PLASTICITY	c5	F3	F	Positive	120	1.60299	0.00134409	0.191737
GO_DETECTION_OF_MECHANICAL_STIMULUS_INVOLVED_IN_SENSORY_PERCEPTION	c5	F3	F	Positive	16	1.60164	0.0198676	0.191702
REACTOME_PEPTIDE_CHAIN_ELONGATION	c2	F3	F	Negative	49	2.16598	<0.001	0.00456375
GO_MESONEPHROS_DEVELOPMENT	c5	F3	F	Negative	59	2.08914	<0.001	0.0663002
KEGG_RIBOSOME	c2	F3	F	Negative	53	2.04792	<0.001	0.00667777
REACTOME_NITRIC_OXIDE_STIMULATES_GUANYLATE_CYCLASE	c2	F3	F	Negative	17	2.02274	<0.001	0.0138684
GO_DIGESTIVE_SYSTEM_DEVELOPMENT	c5	F3	F	Negative	96	2.01518	<0.001	0.120924
GO_UROGENITAL_SYSTEM_DEVELOPMENT	c5	F3	F	Negative	205	1.99885	<0.001	0.103201
GO_CYCLIC_NUCLEOTIDE_CATABOLIC_PROCESS	c5	F3	F	Negative	16	1.98753	0.00258398	0.0893393
GO_KIDNEY_EPITHELIUM_DEVELOPMENT	c5	F3	F	Negative	85	1.97776	<0.001	0.0810612
REACTOME_NONSENSE_MEDIATED_DECAY_ENHANCED_BY_THE_EXON_JUNCTION_COMPLEX	c2	F3	F	Negative	67	1.96986	<0.001	0.0182381
GO_CELL_FATE_SPECIFICATION	c5	F3	F	Negative	33	1.95823	0.00296736	0.0864042
GO_NEPHRON_DEVELOPMENT	c5	F3	F	Negative	80	1.92279	<0.001	0.114589
GO_REGULATION_OF_ENDOTHELIAL_CELL_DIFFERENTIATION	c5	F3	F	Negative	22	1.92188	0.0028169	0.101397
GO_COCHLEA_MORPHOGENESIS	c5	F3	F	Negative	16	1.91049	0.00243309	0.104343
GO_DIGESTIVE_TRACT_MORPHOGENESIS	c5	F3	F	Negative	37	1.88812	0.00294985	0.120093
GO_CILIUM_MOVEMENT	c5	F3	F	Negative	26	1.86675	0.0025974	0.136111
REACTOME_INFLUENZA_VIRAL_RNA_TRANSCRIPTION_AND_REPLICATION	c2	F3	F	Negative	66	1.86019	<0.001	0.048595
GO_REGULATION_OF_SMOOTHENED_SIGNALING_PATHWAY	c5	F3	F	Negative	49	1.84772	0.00289017	0.15039
GO_BETA_CATENIN_TCF_COMPLEX_ASSEMBLY	c5	F3	F	Negative	24	1.84748	0.0027027	0.139512
GO_WNT_ACTIVATED_RECEPTOR_ACTIVITY	c5	F3	F	Negative	19	1.83981	0.00530504	0.154539
GO_DORSAL_VENTRAL_PATTERN_FORMATION	c5	F3	F	Negative	55	1.83029	0.00295858	0.156933
GO_REGULATION_OF_EPITHELIAL_CELL_DIFFERENTIATION	c5	F3	F	Negative	77	1.81412	<0.001	0.173533
GO_SUBPALLIUM_DEVELOPMENT	c5	F3	F	Negative	18	1.80032	<0.001	0.185183
GO_RIBONUCLEOTIDE_CATABOLIC_PROCESS	c5	F3	F	Negative	25	1.7823	0.00821918	0.207252
GO_KIDNEY_MORPHOGENESIS	c5	F3	F	Negative	52	1.77528	<0.001	0.209216
REACTOME_SRP_DEPENDENT_COTRANSLATIONAL_PROTEIN_TARGETING_TO_MEMBRANE	c2	F3	F	Negative	69	1.77437	<0.001	0.093957
GO_REGULATION_OF_GLUCONEOGENESIS	c5	F3	F	Negative	19	1.76996	0.00493827	0.208041
GO_CGMP_METABOLIC_PROCESS	c5	F3	F	Negative	15	1.76822	0.00724638	0.200842
GO_OUTFLOW_TRACT_MORPHOGENESIS	c5	F3	F	Negative	43	1.76648	<0.001	0.194308
GO_POSITIVE_REGULATION_OF_EPITHELIAL_CELL_DIFFERENTIATION	c5	F3	F	Negative	37	1.76591	0.00309598	0.18589
GO_AORTA_DEVELOPMENT	c5	F3	F	Negative	33	1.76226	0.00285714	0.184607
GO_POSITIVE_REGULATION_OF_OSSIFICATION	c5	F3	F	Negative	66	1.75889	<0.001	0.181743
GO_SPINAL_CORD_PATTERNING	c5	F3	F	Negative	16	1.74759	0.0126904	0.193843
GO_ESTABLISHMENT_OF_PROTEIN_LOCALIZATION_TO_ENDOPLASMIC_RETICULUM	c5	F3	F	Negative	66	1.73765	<0.001	0.204333
GO_OVULATION_CYCLE_PROCESS	c5	F3	F	Negative	57	1.72648	<0.001	0.215904
GO_ENDOCRINE_SYSTEM_DEVELOPMENT	c5	F3	F	Negative	67	1.71833	0.00342466	0.22382
GO_EMBRYONIC_DIGESTIVE_TRACT_DEVELOPMENT	c5	F3	F	Negative	21	1.71561	0.00985222	0.221176
GO_CYCLIC_NUCLEOTIDE_METABOLIC_PROCESS	c5	F3	F	Negative	41	1.71379	0.00542005	0.21707
GO_REGULATION_OF_CGMP_METABOLIC_PROCESS	c5	F3	F	Negative	15	1.70636	0.0207715	0.224313
GO_CELL_SUBSTRATE_JUNCTION_ASSEMBLY	c5	F3	F	Negative	34	1.7058	0.005291	0.218557
GO_METANEPHROS_MORPHOGENESIS	c5	F3	F	Negative	22	1.7049	0.0159151	0.213865
GO_PALATE_DEVELOPMENT	c5	F3	F	Negative	58	1.70266	0.00619195	0.211677
GO_FACE_DEVELOPMENT	c5	F3	F	Negative	37	1.69947	<0.001	0.21162
GO_METANEPHROS_DEVELOPMENT	c5	F3	F	Negative	50	1.6983	0.00641026	0.207589
REACTOME_3_UTR_MEDIATED_TRANSLATIONAL_REGULATION	c2	F3	F	Negative	64	1.69733	<0.001	0.159362
GO_POSITIVE_REGULATION_OF_NEURAL_PRECURSOR_CELL_PROLIFERATION	c5	F3	F	Negative	32	1.68565	0.00302115	0.224805
REACTOME_INFLUENZA_LIFE_CYCLE	c2	F3	F	Negative	95	1.63489	<0.001	0.22596
Antenatal glucocorticoid exposure results in sex-specific and transgenerational changes in prefrontal cortex gene transcription that relate to behavioural outcomes
Constantinof A, Moisiadis VG, Kostaki A, Szyf M, Matthews SG
