# Supplementary material for: Antenatal Glucocorticoid Exposure Results in Sex-Specific and Transgenerational Changes in Prefrontal Cortex Gene Transcription that Relate to Behavioural Outcomes
Source: Sci Rep. 2019 Jan 24;9:764. doi: 10.1038/s41598-018-37088-3 (PMC6346022; doi:10.1038/s41598-018-37088-3)
Supplement: Supplementary file 3 — Supplementary Table 3 [file 41598_2018_37088_MOESM3_ESM.xlsx]

## Sheet: Sheet1
Supplementary Table 3. Gene sets that are enriched in the F1 female and male PFC. Type: collections of gene sets; c5=gene ontology, c2=curated gene sets from published data sets. Effect of sGC: describes relationship between treatment with sGC and the expression of genes within a gene set, positive-increased expression, negative-decreased expression. Size: number of genes in the gene set. NES: no…
NAME	Type	Generation	Sex	Effect of sGC	SIZE	NES	NOM p-val	FDR q-val
GO_CALCIUM_ION_REGULATED_EXOCYTOSIS_OF_NEUROTRANSMITTER	c5	F1	F	Positive	24	1.67307	0.00574713	0.0697809
GO_CALCIUM_ION_REGULATED_EXOCYTOSIS_OF_NEUROTRANSMITTER	c5	F1	M	Negative	26	1.86825	< 0.001	0.0798468
GO_CELL_SUBSTRATE_ADHESION	c5	F1	F	Negative	120	1.65092	< 0.001	0.0616628
GO_CELL_SUBSTRATE_ADHESION	c5	F1	M	Positive	121	1.726	< 0.001	0.0662879
GO_CELL_SURFACE_RECEPTOR_SIGNALING_PATHWAY_INVOLVED_IN_CELL_CELL_SIGNALING	c5	F1	F	Positive	55	1.65698	< 0.001	0.0754505
GO_CELL_SURFACE_RECEPTOR_SIGNALING_PATHWAY_INVOLVED_IN_CELL_CELL_SIGNALING	c5	F1	M	Negative	55	1.84517	< 0.001	0.0762424
GO_CYTOKINE_SECRETION	c5	F1	F	Negative	20	1.8242	0.00364964	0.0246388
GO_CYTOKINE_SECRETION	c5	F1	M	Positive	20	1.63319	0.0111663	0.128986
GO_DEFENSE_RESPONSE_TO_BACTERIUM	c5	F1	F	Negative	68	1.84519	< 0.001	0.0281092
GO_DEFENSE_RESPONSE_TO_BACTERIUM	c5	F1	M	Positive	76	1.71807	< 0.001	0.0667022
GO_DEFENSE_RESPONSE_TO_OTHER_ORGANISM	c5	F1	F	Negative	205	1.68329	< 0.001	0.0517821
GO_DEFENSE_RESPONSE_TO_OTHER_ORGANISM	c5	F1	M	Positive	214	1.60621	< 0.001	0.143148
GO_ENDOTHELIUM_DEVELOPMENT	c5	F1	F	Negative	75	1.60647	< 0.001	0.0734567
GO_ENDOTHELIUM_DEVELOPMENT	c5	F1	M	Positive	75	1.74261	< 0.001	0.0584494
GO_EPITHELIAL_CELL_DEVELOPMENT	c5	F1	F	Negative	124	1.76225	< 0.001	0.0365623
GO_EPITHELIAL_CELL_DEVELOPMENT	c5	F1	M	Positive	134	1.66993	< 0.001	0.0966921
GO_EXCITATORY_EXTRACELLULAR_LIGAND_GATED_ION_CHANNEL_ACTIVITY	c5	F1	F	Positive	35	1.75196	0.0070922	0.0368057
GO_EXCITATORY_EXTRACELLULAR_LIGAND_GATED_ION_CHANNEL_ACTIVITY	c5	F1	M	Negative	35	1.7459	< 0.001	0.0472643
GO_EXTRACELLULAR_LIGAND_GATED_ION_CHANNEL_ACTIVITY	c5	F1	F	Positive	47	2.16118	< 0.001	0.00389378
GO_EXTRACELLULAR_LIGAND_GATED_ION_CHANNEL_ACTIVITY	c5	F1	M	Negative	47	2.18735	< 0.001	0.00475631
GO_EXTRACELLULAR_MATRIX_STRUCTURAL_CONSTITUENT	c5	F1	F	Negative	50	1.75443	< 0.001	0.0847573
GO_EXTRACELLULAR_MATRIX_STRUCTURAL_CONSTITUENT	c5	F1	M	Positive	52	1.82125	< 0.001	0.0445955
GO_EXTRACELLULAR_STRUCTURE_ORGANIZATION	c5	F1	F	Negative	205	1.60344	< 0.001	0.0743152
GO_EXTRACELLULAR_STRUCTURE_ORGANIZATION	c5	F1	M	Positive	210	1.69576	< 0.001	0.0806871
GO_GATED_CHANNEL_ACTIVITY	c5	F1	F	Positive	198	2.06689	< 0.001	0.00981986
GO_GATED_CHANNEL_ACTIVITY	c5	F1	M	Negative	207	1.62428	< 0.001	0.078952
GO_GLUTAMATE_RECEPTOR_SIGNALING_PATHWAY	c5	F1	F	Positive	35	1.69351	< 0.001	0.0636252
GO_GLUTAMATE_RECEPTOR_SIGNALING_PATHWAY	c5	F1	M	Negative	35	2.06113	< 0.001	0.026522
GO_ION_GATED_CHANNEL_ACTIVITY	c5	F1	F	Positive	22	1.77381	< 0.001	0.0328671
GO_ION_GATED_CHANNEL_ACTIVITY	c5	F1	M	Negative	24	1.64708	0.0102041	0.0735972
GO_LENS_DEVELOPMENT_IN_CAMERA_TYPE_EYE	c5	F1	F	Negative	40	1.64561	0.00113379	0.0643286
GO_LENS_DEVELOPMENT_IN_CAMERA_TYPE_EYE	c5	F1	M	Positive	41	1.70123	< 0.001	0.0760745
GO_MORPHOGENESIS_OF_AN_EPITHELIAL_SHEET	c5	F1	F	Negative	34	1.60842	0.00351288	0.0731967
GO_MORPHOGENESIS_OF_AN_EPITHELIAL_SHEET	c5	F1	M	Positive	33	1.72511	0.00241838	0.065325
GO_MYELOID_LEUKOCYTE_ACTIVATION	c5	F1	F	Negative	59	1.63802	0.00330033	0.0668183
GO_MYELOID_LEUKOCYTE_ACTIVATION	c5	F1	M	Positive	59	1.72641	< 0.001	0.0675999
GO_NEURON_NEURON_SYNAPTIC_TRANSMISSION	c5	F1	F	Positive	45	1.80075	< 0.001	0.0371542
GO_NEURON_NEURON_SYNAPTIC_TRANSMISSION	c5	F1	M	Negative	45	1.92407	< 0.001	0.05638
GO_NEURON_RECOGNITION	c5	F1	F	Positive	27	2.10996	< 0.001	0.00424485
GO_NEURON_RECOGNITION	c5	F1	M	Negative	27	1.81785	0.00546448	0.0736098
GO_NEUROTRANSMITTER_BINDING	c5	F1	F	Positive	17	1.85324	< 0.001	0.0239796
GO_NEUROTRANSMITTER_BINDING	c5	F1	M	Negative	17	2.02453	< 0.001	0.00820053
GO_NEUROTRANSMITTER_RECEPTOR_ACTIVITY	c5	F1	F	Positive	48	1.70226	< 0.001	0.0490789
GO_NEUROTRANSMITTER_RECEPTOR_ACTIVITY	c5	F1	M	Negative	48	2.19376	< 0.001	0.00834596
GO_POSITIVE_REGULATION_OF_CHEMOKINE_PRODUCTION	c5	F1	F	Negative	28	1.72977	< 0.001	0.0424951
GO_POSITIVE_REGULATION_OF_CHEMOKINE_PRODUCTION	c5	F1	M	Positive	29	1.62904	0.00239521	0.13229
GO_POSITIVE_REGULATION_OF_CYTOKINE_PRODUCTION_INVOLVED_IN_IMMUNE_RESPONSE	c5	F1	F	Negative	20	1.79309	0.00120048	0.0299297
GO_POSITIVE_REGULATION_OF_CYTOKINE_PRODUCTION_INVOLVED_IN_IMMUNE_RESPONSE	c5	F1	M	Positive	20	1.70887	0.00243605	0.0721516
GO_POSITIVE_REGULATION_OF_EPITHELIAL_CELL_PROLIFERATION	c5	F1	F	Negative	99	1.71418	< 0.001	0.0452549
GO_POSITIVE_REGULATION_OF_EPITHELIAL_CELL_PROLIFERATION	c5	F1	M	Positive	102	1.69559	< 0.001	0.0794482
GO_POSITIVE_REGULATION_OF_GLIAL_CELL_DIFFERENTIATION	c5	F1	F	Negative	24	1.63742	0.00484261	0.0653816
GO_POSITIVE_REGULATION_OF_GLIAL_CELL_DIFFERENTIATION	c5	F1	M	Positive	24	1.73452	0.002457	0.0632661
GO_POSITIVE_REGULATION_OF_GLIOGENESIS	c5	F1	F	Negative	35	1.82301	< 0.001	0.0239214
GO_POSITIVE_REGULATION_OF_GLIOGENESIS	c5	F1	M	Positive	36	1.85508	< 0.001	0.0222194
GO_POSITIVE_REGULATION_OF_INTERLEUKIN_6_PRODUCTION	c5	F1	F	Negative	40	1.77162	< 0.001	0.0342646
GO_POSITIVE_REGULATION_OF_INTERLEUKIN_6_PRODUCTION	c5	F1	M	Positive	41	1.91008	< 0.001	0.015039
GO_POSITIVE_REGULATION_OF_INTERLEUKIN_8_PRODUCTION	c5	F1	F	Negative	22	1.78089	0.00246914	0.0329409
GO_POSITIVE_REGULATION_OF_INTERLEUKIN_8_PRODUCTION	c5	F1	M	Positive	23	1.73806	0.00123001	0.0615729
GO_POSITIVE_REGULATION_OF_RESPONSE_TO_BIOTIC_STIMULUS	c5	F1	F	Negative	19	1.65776	0.00720288	0.0599148
GO_POSITIVE_REGULATION_OF_RESPONSE_TO_BIOTIC_STIMULUS	c5	F1	M	Positive	20	1.64702	0.00877193	0.123278
GO_POSITIVE_REGULATION_OF_TUMOR_NECROSIS_FACTOR_SUPERFAMILY_CYTOKINE_PRODUCTION	c5	F1	F	Negative	33	1.71736	0.00115875	0.0455612
GO_POSITIVE_REGULATION_OF_TUMOR_NECROSIS_FACTOR_SUPERFAMILY_CYTOKINE_PRODUCTION	c5	F1	M	Positive	36	1.84418	< 0.001	0.0264508
GO_POSITIVE_REGULATION_OF_VASCULATURE_DEVELOPMENT	c5	F1	F	Negative	81	1.71251	< 0.001	0.0435634
GO_POSITIVE_REGULATION_OF_VASCULATURE_DEVELOPMENT	c5	F1	M	Positive	89	1.61925	0.00103627	0.144049
GO_PRESYNAPTIC_PROCESS_INVOLVED_IN_SYNAPTIC_TRANSMISSION	c5	F1	F	Positive	86	2.23254	< 0.001	0.00185923
GO_PRESYNAPTIC_PROCESS_INVOLVED_IN_SYNAPTIC_TRANSMISSION	c5	F1	M	Negative	91	1.66568	< 0.001	0.167549
GO_REGULATION_OF_ANOIKIS	c5	F1	F	Negative	18	1.60344	0.0201765	0.0747031
GO_REGULATION_OF_ANOIKIS	c5	F1	M	Positive	18	1.63835	0.00609013	0.125443
GO_REGULATION_OF_CHEMOKINE_PRODUCTION	c5	F1	F	Negative	37	1.67373	< 0.001	0.0547335
GO_REGULATION_OF_CHEMOKINE_PRODUCTION	c5	F1	M	Positive	38	1.65548	0.0058548	0.113541
GO_REGULATION_OF_ENDOTHELIAL_CELL_DIFFERENTIATION	c5	F1	F	Negative	21	2.1072	< 0.001	0.00199015
GO_REGULATION_OF_ENDOTHELIAL_CELL_DIFFERENTIATION	c5	F1	M	Positive	21	1.6204	0.00376884	0.143905
GO_REGULATION_OF_GLIAL_CELL_DIFFERENTIATION	c5	F1	F	Negative	45	1.6949	0.00229621	0.0501867
GO_REGULATION_OF_GLIAL_CELL_DIFFERENTIATION	c5	F1	M	Positive	45	1.78973	< 0.001	0.0501578
GO_REGULATION_OF_GLIOGENESIS	c5	F1	F	Negative	70	1.76022	< 0.001	0.0362589
GO_REGULATION_OF_GLIOGENESIS	c5	F1	M	Positive	72	1.85849	< 0.001	0.0223673
GO_REGULATION_OF_INTERLEUKIN_6_PRODUCTION	c5	F1	F	Negative	57	1.61038	0.00327869	0.0727889
GO_REGULATION_OF_INTERLEUKIN_6_PRODUCTION	c5	F1	M	Positive	59	1.90262	< 0.001	0.0145962
GO_REGULATION_OF_INTERLEUKIN_8_PRODUCTION	c5	F1	F	Negative	30	1.77811	< 0.001	0.0336037
GO_REGULATION_OF_INTERLEUKIN_8_PRODUCTION	c5	F1	M	Positive	31	1.67409	0.00357995	0.096562
GO_REGULATION_OF_TISSUE_REMODELING	c5	F1	F	Negative	34	1.63529	0.00717703	0.0661787
GO_REGULATION_OF_TISSUE_REMODELING	c5	F1	M	Positive	36	1.7678	0.00118203	0.0580123
GO_RESPONSE_TO_VITAMIN	c5	F1	F	Negative	61	1.82824	< 0.001	0.0259183
GO_RESPONSE_TO_VITAMIN	c5	F1	M	Positive	65	1.65954	< 0.001	0.109015
GO_RHO_PROTEIN_SIGNAL_TRANSDUCTION	c5	F1	F	Negative	36	1.84786	0.00116822	0.0288362
GO_RHO_PROTEIN_SIGNAL_TRANSDUCTION	c5	F1	M	Positive	36	1.61497	0.00466744	0.142933
GO_SYNAPTIC_SIGNALING	c5	F1	F	Positive	295	2.31188	< 0.001	0.00102199
GO_SYNAPTIC_SIGNALING	c5	F1	M	Negative	302	2.16933	< 0.001	0.0163763
KEGG_COMPLEMENT_AND_COAGULATION_CASCADES	c2	F1	F	Negative	24	1.72514	0.00239521	0.0462896
KEGG_COMPLEMENT_AND_COAGULATION_CASCADES	c2	F1	M	Positive	26	1.62187	0.0122549	0.119063
KEGG_DRUG_METABOLISM_CYTOCHROME_P450	c2	F1	F	Negative	19	1.67146	0.00631313	0.0505506
KEGG_DRUG_METABOLISM_CYTOCHROME_P450	c2	F1	M	Positive	19	1.60901	0.00758534	0.1173
KEGG_LEUKOCYTE_TRANSENDOTHELIAL_MIGRATION	c2	F1	F	Negative	80	1.62202	0.00106838	0.0496775
KEGG_LEUKOCYTE_TRANSENDOTHELIAL_MIGRATION	c2	F1	M	Positive	84	1.71539	< 0.001	0.155493
KEGG_NEUROACTIVE_LIGAND_RECEPTOR_INTERACTION	c2	F1	F	Positive	131	1.62307	< 0.001	0.0770961
KEGG_NEUROACTIVE_LIGAND_RECEPTOR_INTERACTION	c2	F1	M	Negative	138	2.05476	< 0.001	0.00196313
KEGG_NOTCH_SIGNALING_PATHWAY	c2	F1	F	Negative	39	1.71452	0.0011325	0.0415642
KEGG_NOTCH_SIGNALING_PATHWAY	c2	F1	M	Positive	39	1.65361	0.0023068	0.0946259
REACTOME_NEUROTRANSMITTER_RELEASE_CYCLE	c2	F1	F	Positive	27	1.99747	< 0.001	0.0142338
REACTOME_NEUROTRANSMITTER_RELEASE_CYCLE	c2	F1	M	Negative	28	1.86187	< 0.001	0.022492
REACTOME_TRANSMISSION_ACROSS_CHEMICAL_SYNAPSES	c2	F1	F	Positive	144	2.00216	< 0.001	0.0175539
REACTOME_TRANSMISSION_ACROSS_CHEMICAL_SYNAPSES	c2	F1	M	Negative	146	1.88836	< 0.001	0.0217508
Antenatal glucocorticoid exposure results in sex-specific and transgenerational changes in prefrontal cortex gene transcription that relate to behavioural outcomes
Constantinof A, Moisiadis VG, Kostaki A, Szyf M, Matthews SG
